# Supplementary material for: Harnessing the hidden genetic diversity for improving multiple abiotic stress tolerance in rice (Oryza sativa L.)
Source: PLoS One. 2017 Mar 9;12(3):e0172515. doi: 10.1371/journal.pone.0172515 (PMC5344367; doi:10.1371/journal.pone.0172515)
Supplement: S2 Table — (XLSX) [file pone.0172515.s002.xlsx]

## Sheet: Sheet1
	S2 Table The original data for grain yield and its related traits of the 496 ILs selected by nine selection schemes under three environments
	Entry	Pop	Scheme	Under irrigated										Under drought										Under salinity
				HD	PH	PN	PL	GN	SN	FT	GW	GY		HD	PH	PN	PL	GN	SN	FT	GW	GY		HD	PH	PN	PL	GN	SN	FT	GW	GY
	IR 74371-70-1-1	CK		83.3	99.6	10.9	22.05	88.65	105.25	84.3	23.69	15.815		83.815	80.7	9.45	19.2	67.6	86	78.95	20.24	9.14		89.35	99.5	10.15	26.35	93.65	147.5	63.55	26.43	12.785
	NSIC Rc184	CK		NA	NA	NA	NA	NA	NA	NA	NA	NA		NA	NA	NA	NA	NA	NA	NA	NA	NA		103.58	110.3	15.75	27.8	106.45	163.25	65.1	24.87	20.95
	NSIC Rc192	CK		91.7	101.4	10.85	22.1	118.95	137.9	86.55	23.625	20.955		89.165	84.3	8.6	19.1	83.95	101.9	82	20.455	11.115		NA	NA	NA	NA	NA	NA	NA	NA	NA
	NSIC Rc222	CK		100.485	102.95	16.8	24.6	144.25	176.45	81.6	24.765	33.67		96.815	80.65	11.95	23.65	89.05	130.4	68.55	20.815	12.17		105.445	121.75	11.25	28.65	116.7	188.2	63.25	23.165	15.23
	PSB Rc82	CK		96.985	95.8	14.3	25.75	147.8	173.9	84.85	24.755	30.895		95.985	77.35	11	22.15	81.05	106	76.6	21.885	9.86		95.985	96.35	11.7	28.3	117.25	220.45	53.45	23.195	16.91
	CDR22	Donor		NA	NA	NA	NA	NA	NA	NA	NA	NA		97.5	81.5	12.35	22.6	70.65	100.4	71.6	23.13	9.345		101	86.8	14.7	27.7	107.2	182	58.9	23.75	17.89
	IR 50	Donor		NA	NA	NA	NA	NA	NA	NA	NA	NA		NA	NA	NA	NA	NA	NA	NA	NA	NA		103	87	NA	NA	NA	NA	NA	NA	NA
	IR 64	Donor		NA	NA	NA	NA	NA	NA	NA	NA	NA		85	75.8	12.85	20.5	78.95	95.55	82.65	21.03	8.865		104	84.15	13	26.5	90.4	138.7	65.2	23.08	15.83
	OM1723	Donor		NA	NA	NA	NA	NA	NA	NA	NA	NA		82.5	74.5	10.35	19	50.8	66	76.9	26.855	8.215		88.5	89.15	12.7	22.2	65.8	97.7	67.3	28.4	10.46
	Phalguna	Donor		NA	NA	NA	NA	NA	NA	NA	NA	NA		85.5	78.85	11	19.65	87.35	111.1	78.6	19.075	12.135		97.5	93	NA	NA	NA	NA	NA	NA	NA
	PSB Rc28	Donor		NA	NA	NA	NA	NA	NA	NA	NA	NA		82	70	15	19.45	60.7	77.15	78.5	23.165	13.275		98.5	87.3	11.3	23.5	81.4	120.4	67.6	22.58	12.26
	PSB Rc66	Donor		NA	NA	NA	NA	NA	NA	NA	NA	NA		NA	NA	NA	NA	NA	NA	NA	NA	NA		102.5	87	NA	NA	NA	NA	NA	NA	NA
	Teqing	Donor		NA	NA	NA	NA	NA	NA	NA	NA	NA		93.5	76	10.5	18.4	90.3	118.45	75.9	21.38	13.82		102	87	11	23.1	163.4	248	65.9	24.53	26.03
	Huang-Hua-Zhan	Recipient		98.15	89.75	12.6	22.75	122.15	153.7	78.3	22.825	24.585		95.685	74.35	9.7	21	82.55	123.05	67.3	18.72	9.355		94.695	90.2	10	26.3	161	237.25	67.65	20.465	16.66
	HHZ11-D1-S1	HHZ 11	DS	100.5	100.65	16.85	25.3	127.3	155	82.1	26.925	29.51		101.5	80.2	9.2	23.35	79.4	122.05	64.8	21.165	7.86		101	99	10.35	26.95	133.75	220.3	60.25	22.58	16.98
	HHZ11-D1-S2	HHZ 11	DS	99.5	101.15	12.5	25.6	133.2	160.7	82.85	25.3	26.195		103	79	8.35	23.95	84.45	131.9	64.9	21.75	8.25		103	95.5	8.5	28.05	115.45	204.2	56.45	21.225	11.07
	HHZ11-D1-S3	HHZ 11	DS	98.5	95.7	11.7	25.85	132.55	153.05	86.35	26.625	28.77		101	75	8.7	23.5	87.05	140.6	61.75	21.355	9.895		104.5	98.85	10.85	27.9	113.75	207.2	54.25	22.105	13.55
	HHZ11-D10-S1	HHZ 11	DS	87.5	97	14.65	23.3	123.3	148.25	83.05	22.89	22.08		92.5	76.85	9.8	20.85	92.85	115.95	80	19.215	6.37		92.5	92.5	10.65	25.5	142.15	205.75	69.1	19.05	18.08
	HHZ11-D10-S2	HHZ 11	DS	88	100	12.85	22.85	103.35	130.45	79.3	22.965	15.61		92.5	73.3	15	20.05	94.75	119.85	78.95	19.4	12.56		89.5	93	11.35	25.4	117.35	178.4	65.8	20.465	16.97
	HHZ11-D10-S3	HHZ 11	DS	91.5	98.65	13	23.1	135.9	163.5	82.8	23.14	18.705		93	74	11.35	20.5	101.15	128.05	79.1	19.925	13.77		86.5	94.15	13	25.65	172.25	223.2	77.2	21.015	28.025
	HHZ11-D10-S4	HHZ 11	DS	88	100.85	13.35	24.6	142.5	184.6	77.15	22.915	25.12		88.5	76.15	14.5	22.6	112.25	155.7	72	20.775	19.3		89.5	92.5	10.7	24.7	138.45	197.05	70.2	20.455	18.85
	HHZ11-D10-S5	HHZ 11	DS	89	99.5	13.65	24.9	144.6	170	85.1	22.24	22.27		89	74.65	12.2	22.4	105.3	149.75	71	20.64	14.86		92.5	93.85	9.85	26.7	154.5	216	71.95	20.74	22.095
	HHZ11-D10-S6	HHZ 11	DS	89.5	97.15	12.85	24.7	148.4	174.35	85.05	22.53	24.485		93.5	71.65	9.7	19.45	85.7	110.4	77.7	19.14	8.6		89	88.65	12.5	25.8	154.55	191.95	80.7	19.765	24.3
	HHZ11-D2-S1	HHZ 11	DS	95	102.5	12.2	26.6	134.75	154.65	87.15	24.725	22.88		103	84.35	9.15	24.3	103.35	154.65	66.65	20.8	13.78		107	97.65	8.85	28.5	107	235.45	45.35	21.155	10.78
	HHZ11-D2-S2	HHZ 11	DS	96	99.15	12.35	26.1	156.6	177.65	88.15	24.18	28.585		98	79.65	10.15	23.3	89.1	135.5	65.75	20.45	12.925		105.5	88.8	6.8	26.85	104.65	196.9	52.6	20.33	10.1
	HHZ11-D2-S3	HHZ 11	DS	97.5	99.5	13.85	23.45	122.2	145.1	84.45	23.555	22.995		96.5	79.3	12.65	22.75	117.9	152.3	77.3	19.64	16.4		104	99.15	10.3	26.7	129.1	240.15	53.9	19.915	17.335
	HHZ11-D3-S1	HHZ 11	DS	85.5	95.85	13.35	24	109.1	129.5	84.1	22.815	24.2		90	74.8	10.5	22.25	86.75	119.85	72.25	21.5	11.575		98.5	101.35	11.8	28.95	117.75	193.5	60.8	22.055	17.665
	HHZ11-D3-S2	HHZ 11	DS	84	94.8	12.5	25.25	115.95	147.65	78.75	23.565	19.455		90	76.2	11	22.25	91.95	136.5	67.85	20.43	12.96		93.5	97.65	9.3	27.65	106.8	195.8	54.6	21.825	12.96
	HHZ11-D3-S3	HHZ 11	DS	84	95.5	13.85	25.35	126.75	158	80.25	23.34	22.22		88.5	71.35	12.15	21.75	91.05	121.95	76.2	19.415	11.57		93.5	96.65	10.3	27.05	131.1	207.8	63.2	21.65	14.975
	HHZ11-D4-S1	HHZ 11	DS	96.5	100.65	12	25.5	116.55	149.55	77.85	25.475	21.17		103.5	74.65	8.65	22.55	80.5	119.9	67.15	21.08	6.4		96.5	97.85	11.5	26.65	103.15	168.95	60.9	22.075	14.06
	HHZ11-D4-S2	HHZ 11	DS	102.5	104.5	12.7	23.45	110.95	144.8	76.55	26.255	22.84		106.5	75.2	10	22.95	34.05	120.55	28.25	20.915	1.58		108	103.35	11.15	27.15	102.1	199.35	51.25	22.575	14.985
	HHZ11-D4-S3	HHZ 11	DS	101.5	102.65	11.15	24.4	111.2	139.75	79.6	27.065	20.975		109	75.85	9.85	23.5	41.3	138.4	29.9	20.1	1.89		101.5	101.65	11.5	27.5	93.1	175.85	52.95	22.865	15.98
	HHZ11-D6-S1	HHZ 11	DS	102	97	12	23.5	122.9	163.1	75.45	25.605	25.205		105.5	73.8	12.5	22.9	73.9	139.3	52.3	19.68	4.9		103	100	8.35	26.35	117.55	243.1	48.4	20.05	11.985
	HHZ11-D6-S2	HHZ 11	DS	95.5	102.5	11.8	24.45	152.5	178.05	85.7	23.4	22.81		102	67.5	13.65	21.4	84.05	129.7	65.2	19.4	11.7		101.5	95	10.15	27.25	144.35	256.8	56.15	20.055	20.57
	HHZ11-D6-S3	HHZ 11	DS	97.5	96	15.7	22.75	128.9	148.95	86.6	23.765	27.86		104.5	66.65	13.15	19.85	42.9	100.3	42.9	17.765	3.69		103	90.15	12.5	26.15	129.75	239.6	53.25	19.54	21.3
	HHZ11-D7-S1	HHZ 11	DS	88	96.15	14.35	23.15	112.95	128.45	87.9	23.765	25.495		94.5	75.35	10.85	19.95	93.5	114.95	81.35	19.655	12.79		103.5	101.35	10.85	27.35	122	191.85	63.65	19.765	16.865
	HHZ11-D7-S2	HHZ 11	DS	84	93.5	14.65	23.35	122.9	139.9	87.8	23.465	24.75		91.5	69.35	11.65	19.35	76.7	93.25	82.2	19.615	11.99		99	94.15	14.15	27.2	127.05	195.05	65.15	21.025	24.93
	HHZ11-D7-S3	HHZ 11	DS	85	94.2	10.5	23.8	99.05	117.1	84.6	24.375	18.45		90.5	73.5	12.5	20.6	78.85	108.95	72.85	19.29	17.99		103.5	96.5	12.35	27.05	125.25	192.65	64.95	20.49	20.805
	HHZ11-D1-Y1	HHZ 11	DY	99	108	14	26.6	142.2	174.1	81.1	26.64	31.735		103	78.35	10.65	23.85	76.1	138.7	52.75	21.35	8.93		107.5	100.35	9	29.35	91.5	244.05	37.05	22.7	10.475
	HHZ11-D2-Y1	HHZ 11	DY	99	106.15	9.8	25.1	105.45	134.65	78.15	24.465	26.905		104.5	78.2	10.15	23.7	85.8	124.7	68.3	20.04	8.625		105.5	106.3	13.15	28.55	123.4	199.5	61.55	21.905	15.645
	HHZ11-S12-Y1	HHZ 11	SY	99	108.5	11.5	24.6	177.4	207.5	85.5	23.515	25.85		102.5	75.65	11.7	23.4	99	148.3	66.7	19.7	9.44		97	98.65	11	28.1	133.65	263.2	50.7	19.375	18.025
	HHZ11-S13-Y1	HHZ 11	SY	99	95.5	11.85	23.5	132.65	155.2	85.45	24.34	23.695		101.5	69.65	10.3	20	69.7	90.9	76.7	20.58	8.19		97	93.35	10.7	27.4	158.95	221.9	71.6	20.325	20.735
	HHZ11-S6-Y1	HHZ 11	SY	94	96	11.85	24.75	147.8	182.45	81.05	23.38	21.37		94.5	73	12.65	20.7	107.3	141.45	76.7	19.68	14.595		94.5	95.15	9.65	26.55	150.1	218.15	69.25	20.015	17.66
	HHZ11-Y10-D1	HHZ 11	YD	102	95.5	17.8	22.2	124.35	142.75	87	21.365	16.94		96.5	81.7	12.85	21	123.1	135.95	90.65	19.89	15.145		96	94.35	10	25.8	154.25	220.7	69.9	18.88	16.07
	HHZ11-Y10-D2	HHZ 11	YD	97.5	91.3	10.35	23	152.5	176.35	86.4	23.275	20.305		94	79.7	11.15	20.85	110.4	137	81.15	21.4	15.045		94	90.65	10	25.3	171.05	235.55	72.55	22.025	26.66
	HHZ11-Y10-D3	HHZ 11	YD	104	90.5	14.5	23.75	150	171.3	87.55	23.18	31.695		94.5	82.35	10.7	21.2	97.2	125.35	75.7	21.665	13.44		95	95.8	11.85	26.05	185.6	235.65	78.35	19.93	27
	HHZ11-Y10-D3	HHZ 11	YD	104	90.5	14.5	23.75	150	171.3	87.55	23.18	31.695		94.5	82.35	10.7	21.2	97.2	125.35	75.7	21.665	13.44		95	95.8	11.85	26.05	185.6	235.65	78.35	19.93	27
	HHZ11-Y5-D1	HHZ 11	YD	98	104.5	13.35	26.65	152.95	172.15	88.95	27.165	32.03		101	77.85	10.3	25.35	100.15	139.55	71.7	21.73	11.25		102	108.15	10.5	30.3	169.3	259.1	65.45	21.755	26.745
	HHZ11-Y5-D2	HHZ 11	YD	97	106.8	11	24.65	150.9	182.85	82.25	24.69	20.385		101	81.5	10.35	23.2	88.95	134.25	66.35	20.875	9.35		103.5	108.15	10.35	28.75	136.45	237.15	57.85	21.115	16.29
	HHZ11-Y5-D3	HHZ 11	YD	92.5	106	9.2	25.6	142.25	167.7	85.15	26.315	25.83		96	82.8	10.85	23.25	97.1	141.15	68.9	20.965	15.34		104.5	106	8.5	28.85	148.85	229.15	64.9	21.705	17
	HHZ11-Y1-Y1	HHZ 11	YY	97.5	106.5	10.65	26.05	164.65	192.85	85.35	24.415	27.5		103.5	74.15	11	24	44.9	124.7	36	19.08	6.21		102	101.65	8	28.75	162.35	268.85	60.4	19.215	18.48
	HHZ11-Y1-Y2	HHZ 11	YY	99.5	104.8	9.15	24.4	139	174.25	78.85	24.78	21.425		103.5	77.85	9	22.6	73.7	128.2	57	20.1	6.645		100	101.8	8.7	28	156.6	245.55	63.8	20.19	14.01
	HHZ11-Y1-Y3	HHZ 11	YY	98	105	9.85	24.75	163.7	195.45	83.55	24.89	25.3		98.5	82.65	10.8	23	103.7	149.3	70.65	20.455	12.03		101	103.2	8.85	28.05	134.1	239.75	55.35	21.105	18.245
	HHZ11-Y10-Y1	HHZ 11	YY	104.5	99.35	12	23.6	126.55	173.2	73.85	24.305	23.165		97	83.35	10	20.5	84.5	114.2	74.1	20.83	11.68		98.5	94	8.8	25.8	139	221.6	63.4	18.75	18.825
	HHZ11-Y10-Y2	HHZ 11	YY	105.5	97	14.7	24.15	145.85	177.8	81.35	25.915	37.56		99	79.3	10	20.3	106.5	125.15	84.75	21.625	12.945		97.5	94.35	9.65	25.85	167.25	265.35	63.1	22.465	22.3
	HHZ11-Y10-Y3	HHZ 11	YY	101.5	100.85	13.35	24	128.05	148.2	86.45	21.715	25.655		98	76.15	10	18.95	94.2	109.3	85.1	19.525	11.28		96	98.65	10.85	24.75	146.15	199.2	73.6	18.14	19.495
	HHZ11-Y11-Y1	HHZ 11	YY	103	88.5	14.7	22.2	112.45	161.75	69.45	23.015	26.595		99.5	71.15	12.35	20.05	88.2	117.1	76.1	19.455	12.37		100	89.35	9.85	26	137.6	233.55	58.7	19.08	15.515
	HHZ11-Y11-Y2	HHZ 11	YY	102	91	17.8	23.5	137.25	164.2	84.5	23.55	36.7		100.5	72.2	10	19.75	81.95	109.95	74	19.615	9.36		100	89.15	9.15	25.15	116.7	186.45	62.45	19.24	12.51
	HHZ11-Y11-Y3	HHZ 11	YY	96	80.2	18.2	22.95	153.4	182.95	83.75	21.615	35.68		92.5	67.8	11.7	20.75	104.05	136.35	76.15	20.165	12.63		95.5	92.65	10	25.7	140.2	226.3	62	18.54	15.145
	HHZ11-Y2-Y1	HHZ 11	YY	100	109	10.5	24.5	155.2	199.7	77.65	23.6	20.125		97.5	76.5	10	22.45	100.95	149.8	67.5	19.865	10.61		105	102	8.7	27.15	117.4	235.55	49.6	20.115	12.735
	HHZ11-Y2-Y2	HHZ 11	YY	97	101.85	13.15	23.9	135.85	196	69.3	23.09	22.935		100.5	78.15	13.25	22.3	99.9	139.6	71.4	19.79	14.645		105	107.3	10.65	27.5	148.4	261.35	56.9	19.84	18.685
	HHZ11-Y2-Y3	HHZ 11	YY	NA	NA	NA	NA	NA	NA	NA	NA	NA		79	68	8.3	23.6	74.9	94.2	79.5	25.38	10.32		84	86.85	10.65	25.5	107.75	176	61.45	20.95	11.83
	HHZ11-Y5-Y1	HHZ 11	YY	98	103	9	25.2	147	177.85	82.75	26.4	17.17		100.5	81.85	10.85	23	74.4	128.55	57.65	21.53	10.575		101	99	12.65	28.75	143.25	266.25	53.25	21.49	19.445
	HHZ11-Y5-Y2	HHZ 11	YY	94	105.35	13	25.6	135.05	165.5	81.7	25.615	23.185		95.5	77.5	9.85	22.4	88.9	129.25	69.05	20.865	9.335		96.5	108.2	8	29.05	155.15	242.85	63.5	21.955	14.58
	HHZ11-Y5-Y3	HHZ 11	YY	95.5	105.5	12.35	25.15	142.15	176.2	80.8	24.915	19.235		98.5	84.85	12.3	24.3	103.15	153.85	67.25	21.115	14.04		98.5	93	10	28.25	120.65	214.2	55.55	20.705	15.195
	HHZ11-Y6-Y1	HHZ 11	YY	98.5	104.35	9.65	24.6	147.5	173.65	84.9	24.68	23.23		99.5	79	11	23.3	72.55	127.4	56.05	20.85	10.66		97	100.5	11.85	27.1	135	212.15	63.6	21.125	16.41
	HHZ11-Y6-Y2	HHZ 11	YY	89	98	11.5	24.1	150.9	189.55	80.1	24.84	24.14		94.5	80.2	10.35	23.45	105.15	151.5	68.55	21.575	13.94		89	95.5	11.35	27.8	164.45	219.95	74.75	21.655	21.565
	HHZ11-Y6-Y3	HHZ 11	YY	93	103.5	9.35	24.5	134.1	184.7	73.55	24.315	18.585		98.5	76.35	10.5	22.75	91.6	146.75	62.4	20.165	8.465		98	107.5	8.5	28.95	194.6	270.75	71.9	20.465	20.33
	HHZ11-Y9-Y1	HHZ 11	YY	100	98	8.15	24.4	143.6	180.2	79.75	27.04	18.03		103.5	76.35	10.3	24.4	94.25	149.5	63.05	20.84	7.815		99	103.65	8.5	28.05	163.95	246.8	66.25	21.705	18.89
	HHZ11-Y9-Y2	HHZ 11	YY	80.5	88.35	14	24.25	105.2	124.05	84.8	24.4	18.115		88.5	73.85	14.85	22.2	108	146.75	73.6	21.44	17.25		88.5	92.15	12.85	27.85	153.8	226.6	67.8	21.205	20.97
	HHZ11-Y9-Y3	HHZ 11	YY	92.5	100.65	10.15	25.45	141.1	161.5	87.35	25.13	21.585		100.5	79.3	12.3	23.5	88.15	143.5	61.8	21.565	11.055		99.5	100.85	7.85	27.85	107.5	204.5	52.15	22.19	10.92
	HHZ12-D10-D1	HHZ 12	DD	87	91.3	13.85	21.8	97.9	133.65	73.15	24.905	19.475		89.5	76.35	10	19.4	84.2	107.25	79.1	21.24	12.985		89	92.35	12.8	23.8	129	189.95	69.2	22.19	19.85
	HHZ12-D11-D1	HHZ 12	DD	84.5	94.2	14.65	21.7	66.7	78.25	92.3	22.25	25.475		90.5	76.65	9.35	20.2	91.8	137.3	66.7	20.625	10.91		89	92.5	13.3	21.8	72.4	153.8	47.1	NA	16.435
	HHZ12-D3-D1	HHZ 12	DD	98	97.85	15.85	21.95	130.85	170.35	76.8	21.765	21.935		95.5	77	10.85	18.6	76.05	107.5	71.75	20.665	11.4		93.5	94.35	7.65	24	131.7	201.4	65.15	20.025	13.2
	HHZ12-D1-S1	HHZ 12	DS	96	94.65	12.5	22.6	146.15	175.4	82.95	20.765	21.945		93	74	13.65	19.15	87.4	121.3	71.75	19.065	14.575		90	92.7	8.15	24.85	147	250.3	58.65	17.765	14.505
	HHZ12-D1-S2	HHZ 12	DS	96.5	91.8	15	23.8	146	169.4	85.95	21.975	29.07		92.5	74.5	10.8	21	105.75	142.7	73.35	20.24	12.665		91	95.85	9.5	26.6	130.05	256.5	50.5	19.94	20.335
	HHZ12-D1-S3	HHZ 12	DS	96.5	89.35	18.8	21.65	119.15	145.8	81.85	21.74	35.305		93.5	75.8	12.35	18.7	78.5	106.55	73.7	19.8	10.975		96.5	91.65	13.35	24.5	134	212.9	63.1	17.425	19.16
	HHZ12-D10-S1	HHZ 12	DS	85.5	94.5	17	22.35	111.1	155.5	71.5	23.915	31.67		88.5	77.7	12.65	19.75	77.9	108.2	72.4	23.08	12.81		86	96.5	14.3	23.55	111.05	167.75	66.5	21.78	19.765
	HHZ12-D10-S2	HHZ 12	DS	94.5	93	17	22.5	129.4	174.5	74.25	22.14	27.595		95	72.5	11.85	18.8	80.1	109.3	73.6	20.415	10.005		97.5	90.5	16.2	23.25	136.65	194.65	70.35	19.53	23.035
	HHZ12-D10-S3	HHZ 12	DS	86	87.2	15.85	22.1	125.6	149.7	83.9	23.805	21.065		93.5	77.5	10.85	19	93.3	126.05	73.1	20.975	12.745		90.5	92	15	22.2	132.1	172.1	76.8	21.43	27.425
	HHZ12-D10-S4	HHZ 12	DS	92	97.5	12.85	20.75	138.7	170.65	81.3	23.375	28.755		95	78.8	12.35	19.15	85.7	112.65	76.1	21.615	15.57		91.5	89.15	11	22.5	145.9	180.7	80.8	21.18	16.975
	HHZ12-D10-S5	HHZ 12	DS	92	93.85	12.65	22.25	137	171.3	80	23.315	23.13		91.5	83.5	12.2	20.6	105.75	136.7	77	21.3	13.975		92	98.35	16	23.8	154.6	195.9	78.9	21.5	26.145
	HHZ12-D10-S6	HHZ 12	DS	84	94.3	18.85	22.05	124.4	166.15	75.25	22.115	23.83		88.5	82.35	13.35	19.75	86.35	133.05	64.85	21.14	13.955		87.5	91.65	12.3	23.4	108.4	181.8	59.7	21.03	24.98
	HHZ12-D11-S1	HHZ 12	DS	85	98.15	13.35	22.5	139.75	177	78.95	21.805	32.545		88.5	82	10.65	20.6	109.35	157.55	69.2	21	14.295		85.5	93	13.35	23.75	121.55	212.6	57.55	20.255	19.605
	HHZ12-D11-S2	HHZ 12	DS	87.5	100.2	14.35	22.5	116.85	143.8	81.25	22.765	30.785		92.5	86.65	11.5	21.25	97.5	128.45	75.85	21.64	13.535		92.5	94	12.35	24	143.1	207.8	69.1	19.89	18.725
	HHZ12-D11-S3	HHZ 12	DS	95	96.2	14.5	22.85	119.25	151.1	78.75	21.855	27.245		93	77.5	11.85	19.6	98.55	127.7	76.9	21.015	12.005		93	88.7	15.5	22.45	131.3	188.55	69.8	19.265	24.355
	HHZ12-D13-S1	HHZ 12	DS	93.5	96.5	14	22.35	139.2	166.55	83.55	21.825	30.02		96.5	79.35	11.35	19.65	88	119.3	73.25	21	14.315		93	93.7	11.8	24.35	130.7	201.45	64.45	20.63	18.89
	HHZ12-D13-S2	HHZ 12	DS	95	96	19.5	22.3	112.65	151.55	74.2	22.815	23.56		100	73.35	12.15	19.3	71.55	96.45	74.1	20.815	11.275		94	94.35	12.3	24.45	152.95	204.25	74.9	19.875	22.42
	HHZ12-D13-S3	HHZ 12	DS	95.5	87.85	15.35	22.45	112.9	131.15	86	23.715	28.835		100	73.65	12.15	19.55	76.25	100.4	76.3	21.19	12.495		95	89.35	11.65	24.25	127	175.8	72.4	20.88	16.88
	HHZ12-D5-S1	HHZ 12	DS	99	94.5	17.15	22.45	123.9	150.1	82.4	23.265	24.55		93	72.65	9.3	18.45	67.2	88.95	73.4	20.8	7.915		94.5	92.65	15.15	25.9	135.9	230.45	58.7	19.54	27.72
	HHZ12-D5-S2	HHZ 12	DS	96.5	96.65	15.15	21.3	120.35	178.25	67.05	21.225	26.465		95	74.85	9	18.15	78.6	116.3	69.2	19.855	9.24		96	89.5	10.65	23.55	136.2	218.5	62.15	18.255	17.595
	HHZ12-D5-S3	HHZ 12	DS	93.5	94.15	17.85	22.9	118.35	143.5	82.45	23.605	27.745		93	72.2	10.85	19.3	77.8	97.5	79.9	21.73	13.415		91.5	90	15.15	23.75	123.8	171.6	72.25	20.465	24.03
	HHZ12-D9-S1	HHZ 12	DS	91	87	14.3	21.6	136.7	159.7	85.6	22.9	26.64		95.5	68	12.15	17.85	79.5	100.85	78.55	18.89	10.56		92	90.15	10.65	23.35	116.95	181.75	64.35	19.375	14.96
	HHZ12-D9-S2	HHZ 12	DS	91	84.15	15	21.45	128.75	151.8	84.65	23.65	29.08		93	69.15	9	18.6	78.95	103.85	77	19.805	9.675		91.5	89.5	11.5	23.35	126.95	186.85	67.85	19.465	18.02
	HHZ12-D9-S3	HHZ 12	DS	93.5	92.3	14	20.75	117.35	140.6	83.1	23.065	28.865		95.5	72.35	10.65	18.5	76.95	95.85	80.75	20.565	12.63		93.5	90.35	14.5	22.25	105	141.15	74.35	20.18	16.49
	HHZ12-D11-Y1	HHZ 12	DY	92.5	100	15.35	21.35	132.65	170.6	77.75	21.55	28.5		93	86.7	10.5	20.1	109.9	148.3	74.15	21.005	13.535		91	96.35	12.15	22.5	131.1	203.45	64.3	19.125	20.13
	HHZ12-D4-Y1	HHZ 12	DY	99	90.3	15.8	21.7	134.2	161.9	82.85	23.93	27.74		95	68.8	9.65	18.75	82	115.1	71.55	19.615	8.905		92.5	88	13.3	23.4	133.95	191.5	70.25	18.875	19.395
	HHZ12-D7-Y1	HHZ 12	DY	92.5	94.35	14.2	20.85	129.35	158.4	81.35	21.34	24.315		95	70	11	19.25	90.75	112.7	80.45	18.925	11.795		93.5	91.2	11.65	23.9	149.85	232.25	64.75	17.025	17.91
	HHZ12-S10-Y1	HHZ 12	SY	86.5	91.8	11.7	22.2	120.9	144.8	83.5	22.49	21.965		95	76	13.3	18.65	99.3	114.3	86.9	19.655	14.625		89	90.65	11.35	23.25	162.2	208.6	77.5	18.64	20.75
	HHZ12-S11-Y1	HHZ 12	SY	93	87.65	15.8	21.45	122.3	145.3	84.25	22.365	33.365		91.5	74	12.5	18.5	83.15	94.3	88.25	20.975	12.35		88.5	89.15	11	23.8	133.9	194.4	68.6	19.865	18.73
	HHZ12-S2-Y1	HHZ 12	SY	96.5	93	18.5	22.1	106.3	122.85	86.4	24.39	31.65		101	74	10	20.15	83.1	110.9	75.5	20.115	9.765		96.5	89.5	13.5	24.7	101.75	189.9	53.65	18.815	12.6
	HHZ12-S3-Y1	HHZ 12	SY	94.5	91	15.8	21.4	127.8	154.25	82.8	24.265	27.29		94.5	74	13.2	20.55	92.85	132.95	70.2	21.165	13.635		94	95.15	14.5	23.8	118.1	163.8	72.4	19.865	19.985
	HHZ12-S6-Y1	HHZ 12	SY	89	98.35	13	22.15	107.25	145.35	73.8	22.85	22.365		93.5	83.7	11.15	19.75	99.1	118.3	83.5	20.58	10.26		89.5	89.65	12.35	23.25	116.1	169	68.8	19.715	18.735
	HHZ12-S8-Y1	HHZ 12	SY	89.5	89.65	14	20.85	127.2	153.65	82.8	21.205	25.395		96.5	76.65	9.65	18.9	92.6	114.4	80.7	19.225	11.33		91	90.5	12	23.55	122.15	194.35	62.4	18.94	17.425
	HHZ12-Y1-D1	HHZ 12	YD	87	103.35	13.15	21.45	121.55	152	79.85	21.88	22.745		93	80	10	19.65	98.85	124.55	79.65	19.94	12.57		89.5	97.8	10	23.65	161.45	228.45	70.4	20.49	18.21
	HHZ12-Y1-D2	HHZ 12	YD	87.5	103.15	13	20.8	116.75	146.45	80	22.255	23.73		89.5	78.65	10.8	19.4	96	126	76.25	19.665	11.775		85	97.65	9.65	23	131.6	183.85	71.9	20.855	17.31
	HHZ12-Y1-D3	HHZ 12	YD	95	101.65	12.5	21	104.5	136.3	76.55	22.7	22.855		96	84	11	18.3	71.65	104.8	68.35	20.465	11.015		89	98	13	22.35	105.5	180.95	58.45	20.34	16.27
	HHZ12-Y4-D1	HHZ 12	YD	95.5	85.65	12.85	20.95	100.65	132.4	76	21.29	19.995		98	67.15	12.5	18.9	71.2	109.9	64.8	19.04	9.18		92	96.3	12.5	23	148.1	220.35	67.25	17.665	17.37
	HHZ12-Y4-D2	HHZ 12	YD	95.5	94	14	21.2	123.25	140.4	87.8	19.925	21.18		95	72.5	11.85	18.65	83.75	114.6	72.9	19.225	12.66		93	91.65	13.8	23.7	139.5	211.9	65.55	19.005	19.86
	HHZ12-Y4-D3	HHZ 12	YD	96	94	14.35	23.85	139.35	183	76.35	21.74	26.78		98	85.85	11.5	21.1	105.55	120.65	87.65	20.465	17.755		95	122.5	10.3	26.85	180.35	277.4	64.95	20.675	29.15
	HHZ12-Y6-D1	HHZ 12	YD	87.5	94.35	9	22.4	123.05	150.45	81.45	21.255	16.05		94.5	83.3	13.85	20.6	106.3	136.25	77.8	19.2	16.23		89.5	98.3	11	24.15	122.7	185.85	67.7	18.725	13.635
	HHZ12-Y6-D2	HHZ 12	YD	93.5	97	15.5	21.9	124.6	147.65	83.9	20.215	18.04		93	81.35	11.15	19.7	88.65	125.2	71.5	19.09	11.555		89.5	99	10.65	22.95	105.75	194.1	54.1	17.675	12.695
	HHZ12-Y6-D3	HHZ 12	YD	86	95.65	15.15	23.3	137.95	171.65	80.4	20.875	27.07		91	74.5	12.3	18.9	104.1	166.85	63.5	18.315	9.365		86.5	100	12.15	24.75	124.4	216.3	57.55	18.475	18.26
	HHZ12-Y7-D1	HHZ 12	YD	94	90.85	14.3	22.35	121.15	149.6	81.45	25.23	25.55		94.5	77.15	11.65	19.3	70.75	118.25	61.25	21.215	11.34		87.5	94.7	14.15	24.3	141.5	208	68.6	20.965	22.59
	HHZ12-Y7-D2	HHZ 12	YD	91	92.15	14	23.35	109.15	152.7	71.9	24.675	26.55		97	78.5	9.5	20.2	80.05	132.85	60.3	20.605	8.48		94	91.8	12.15	25.8	121.85	217.9	55.95	20.35	20.29
	HHZ12-Y7-D3	HHZ 12	YD	93.5	89	15.7	21.4	113.15	153.55	73.7	22.38	25.14		96.5	74.15	10.5	19.75	74.35	130.55	57.45	18.325	9.475		91	89	14.3	23.05	127.95	208.2	61.65	20.405	21.645
	HHZ12-Y8-D1	HHZ 12	YD	86.5	92.35	15.2	22	111.65	145.6	76.55	23.29	24.065		93.5	74.85	12.15	19	86.75	110.95	78.15	20.565	11.31		88.5	96.5	11.8	22.9	134.15	193.95	69.55	20.58	19.16
	HHZ12-Y8-D2	HHZ 12	YD	87	93.35	15.5	21.7	115.25	136.85	84.25	23.35	25.675		91.5	80.3	9.5	21.3	89.15	117.6	74.7	21.865	11.435		87	96.5	10.5	24.95	163.35	219.55	74.3	22.69	24.63
	HHZ12-Y8-D3	HHZ 12	YD	95.5	91.2	14	20.8	124.2	155.15	79.5	21.63	23.995		99.5	73.15	7.5	19.45	76.9	125.15	61.75	18.025	6.27		95.5	92.85	11	23.9	140	234.4	59.3	18.2	18.145
	HHZ12-Y3-S1	HHZ 12	YS	90.5	96.15	15.65	22.15	129.7	156.8	82.65	21.665	26.2		96	77	10.85	17.6	85	105.7	80.15	18.715	8.075		90	92.85	12.15	23.3	124.25	212.3	58.6	19.13	15.145
	HHZ12-Y3-S2	HHZ 12	YS	94.5	88.2	10.15	21.5	117.05	144.8	81.05	22.39	21.09		98.5	66.15	9	18.4	81	103.1	78.55	19.665	8.96		88	98.65	13.35	23.2	117	200.6	58.85	20.015	20.62
	HHZ12-Y3-S3	HHZ 12	YS	92	98.8	13.2	20.8	116.5	144.65	80.55	22.605	24		95	72.15	11.5	18.1	82.55	105.8	78.25	20.165	12.43		90	99.3	13.85	23.6	118.15	190.75	62	20.165	20.355
	HHZ12-Y6-S1	HHZ 12	YS	88	95.35	17.65	22.7	130.2	166.7	78.05	20.615	28.625		91.5	77	13	19.25	84.5	113.45	74.6	18.29	13.22		94.5	92	15	25.1	141	233.15	60.65	17.765	21.185
	HHZ12-Y6-S2	HHZ 12	YS	88.5	96.15	16.15	21.9	109	139.2	77.6	21.24	19.68		94	77	11.35	18.8	73.65	97.6	75.1	19.425	10.695		88	96.3	13.35	24.55	140.45	197.95	70.05	20.15	19.935
	HHZ12-Y6-S3	HHZ 12	YS	89.5	100.35	13	22.75	131.1	152.2	86.1	22.355	25.205		94	78.85	9.5	20	92.05	116.15	78.4	20.78	11.055		91	99.5	12.85	24.05	130.15	193.8	67.25	19.805	18.45
	HHZ12-Y1-Y1	HHZ 12	YY	90	99.15	15.5	21.85	113.75	144.5	78.7	23.055	25.91		94	78.65	9	18.6	76.8	102.4	74.75	21.855	9.595		91.5	96	11.5	23.05	124.5	186.8	66.85	20.315	17.77
	HHZ12-Y1-Y2	HHZ 12	YY	93.5	104.15	11.3	20.45	117.8	139.95	84.25	21.855	21.51		92	76.65	10.3	18.15	76.6	106.35	72.2	19.515	10.645		88.5	97.85	13.3	23.55	143.5	215	66.6	20.59	20.13
	HHZ12-Y1-Y3	HHZ 12	YY	91	109	12.7	22.1	126.2	169.9	74.3	20.95	27.65		96	71.65	9.5	18.85	81.05	117.15	69.1	19.65	9.735		90.5	97.35	11.5	23.15	126.6	212.65	59.3	19.425	11.585
	HHZ12-Y4-Y1	HHZ 12	YY	92.5	87.65	11.5	20.55	110.55	141.2	78.35	19.85	15.445		95	70.35	13.85	17.7	64.4	89.9	71.8	18.98	9.735		88	89.8	13	22.4	120.25	181.1	66.45	19.34	16.505
	HHZ12-Y4-Y2	HHZ 12	YY	86.5	90.15	13.35	21.35	111.5	129.8	85.95	20.765	17.54		91.5	74.65	13.35	18.6	76.35	96.9	78.75	20.14	15.02		87.5	93.5	12.35	22.65	108.3	172.3	62.8	19.33	16.9
	HHZ12-Y4-Y3	HHZ 12	YY	92.5	86.7	13.15	20.15	106.2	124.3	85.4	19.54	19.95		92	74.35	13.3	18.85	103.6	123.5	83.9	19.6	14.365		88.5	87.5	13	22.65	115.2	178.3	64.55	20.015	16.905
	HHZ12-Y8-Y1	HHZ 12	YY	94.5	88.3	14.35	21.95	129.75	152.25	85.35	23.265	27.445		98.5	73.7	11.5	18.6	74.55	111.65	67.5	18.84	10.085		90.5	91.15	9	23.45	146.45	189.15	77.35	19.765	17.15
	HHZ12-Y8-Y2	HHZ 12	YY	96.5	95.5	15	21.95	126.75	156.85	80.95	22.415	21.07		102.5	70	12.3	18.85	74.45	92.5	80.15	18.84	10.295		93	94.2	9.7	23.85	133.4	187.2	71.55	19.55	14.35
	HHZ12-Y8-Y3	HHZ 12	YY	92	94	12.35	21.45	121.05	144.45	84.1	24.09	23.535		102	67.65	11	18.3	79.85	104.2	76.4	19.365	10.025		91.5	94.85	8.35	24.05	152.7	226.35	67.3	19.94	15.965
	HHZ12-Y9-Y1	HHZ 12	YY	87.5	97.7	14.35	22.2	112.4	140	80.55	21.815	21.445		97.5	76.5	12.5	19.65	79	121.65	66.2	19.715	10.3		89	94.15	14	23.6	137.75	219.35	62.95	20.78	25.305
	HHZ12-Y9-Y2	HHZ 12	YY	87.5	99.15	16.5	21.95	125.6	154.25	81.75	23.43	34.115		97.5	79	10.15	19.65	84.5	124.85	67.8	20.215	7.625		90	97	8.5	24.6	137.9	227.9	61.1	20.98	13.09
	HHZ12-Y9-Y3	HHZ 12	YY	85.5	96.3	14.5	22.5	114.3	142.2	80.35	23.5	20.73		96	77.35	11	20.15	72.45	115.4	62.45	21.865	12.66		88.5	94.15	8.65	24.5	126.85	201.35	62.9	22.365	18.195
	HHZ15-D4-D1	HHZ 15	DD	90.5	89.8	10.8	23.4	137.6	158.45	85.95	23.375	20.63		96.5	75.3	11	22.45	112.7	148.6	75.75	20.74	15.96		90.5	90.65	10.65	26.65	155.4	257.05	60.4	19.605	20.2
	HHZ15-D4-D2	HHZ 15	DD	89	86.5	17.5	23	137.1	155.9	87.95	23.89	26.96		95	73.65	10	22.9	107.3	165.65	64.95	20.9	13.47		91.5	89	9.5	26.85	165.8	237.2	69.9	20.54	20.035
	HHZ15-D4-D3	HHZ 15	DD	86.5	85.5	13.35	21.65	105.15	129.3	81.1	25	18.02		93	70.7	11.15	19.65	87.1	112.9	77.1	22.94	12.78		92	88.15	10.85	26.95	173.65	238	72.65	20.225	21.24
	HHZ15-D1-S2	HHZ 15	DS	NA	NA	NA	NA	NA	NA	NA	NA	NA		98	73.5	10.5	20.15	83.05	114.05	72.75	20.215	11.56		93.5	93.5	8.35	25.35	121.6	268.3	45.45	18.69	10.785
	HHZ15-D1-S3	HHZ 15	DS	NA	NA	NA	NA	NA	NA	NA	NA	NA		94.5	91.65	8.8	23.65	119.9	134.5	89	20.175	13.695		94.5	116.65	9	27.15	190.5	264.7	71.85	21.48	27.735
	HHZ15-D1-S4	HHZ 15	DS	NA	NA	NA	NA	NA	NA	NA	22.83	NA		97	74.15	10.65	20.15	88.3	117.8	74.9	18.625	8.325		95	87.5	7.8	24.05	123.9	253.15	49.1	18.7	9.035
	HHZ15-D1-S5	HHZ 15	DS	NA	NA	NA	NA	NA	NA	NA	NA	NA		97	73.5	11	21.65	99.6	131.15	75.55	19.84	12.45		91.5	90.65	7.85	26.3	115.6	247.6	46.7	20.705	10.93
	HHZ15-D7-S1	HHZ 15	DS	83	113.5	9.85	22.5	113.6	144	78.8	24.065	18.725		93	91.3	9.5	22.75	116.15	132.55	87.45	20.64	13.125		88.5	91.35	11.2	25.9	154.45	227.9	67.8	19.79	17.655
	HHZ15-D7-S10	HHZ 15	DS	88	86.5	14	22.65	101.6	129.7	78.5	24.59	14.265		94.5	73	10.3	20.5	90.25	110.65	81.9	21.35	11.54		88	86.65	13.15	25.55	150.65	195.85	76.9	21.215	18.565
	HHZ15-D7-S11	HHZ 15	DS	90.5	86.2	12	22.35	105.75	122.9	86.05	25.615	20.075		93.5	74.85	12.7	21.65	107.15	144.95	73.85	22.065	14.19		93	92.65	11.35	25.6	152.95	193.75	78.95	21.75	19.825
	HHZ15-D7-S2	HHZ 15	DS	89	90.15	14	23.25	116	142.45	81.5	25.115	28.885		91	68.35	12.15	20.4	100.95	118.85	84.8	22.415	14.94		90	90	12.5	25.7	121.6	189.25	63.9	22.955	17.9
	HHZ15-D7-S3	HHZ 15	DS	89.5	88.5	8.5	22.55	113.95	130.9	87.1	23.205	13.805		99	69	9.35	20.1	91.75	109.9	83.45	21.315	10.26		92	85.35	8.85	24.75	119.45	180.3	66.25	19.55	14.335
	HHZ15-D7-S4	HHZ 15	DS	NA	NA	NA	NA	NA	NA	NA	NA	NA		97.5	73.7	11.65	21.65	109.4	129.65	84.55	22.29	14.52		94	87.35	8.7	25.9	184.35	260.7	70.95	19.625	20.255
	HHZ15-D7-S5	HHZ 15	DS	NA	NA	11.7	18.5	76.1	105	72.5	20.63	8.05		NA	NA	NA	NA	NA	NA	NA	NA	NA		96.5	77.65	8.5	21.6	79.65	144.35	55.8	20.365	8.695
	HHZ15-D7-S6	HHZ 15	DS	NA	NA	NA	NA	NA	NA	NA	NA	NA		NA	NA	NA	NA	NA	NA	NA	NA	NA		92	90.65	10.65	24.85	131.25	195.7	67.1	18.74	19.34
	HHZ15-D7-S7	HHZ 15	DS	92.5	82	13.35	23.85	127.3	156.35	81.35	22.48	22.98		99	74.15	11.35	21.8	86.45	116.3	73.95	20.425	8.26		89.5	92.15	11.3	25.1	165.8	225.9	73.4	19.75	21
	HHZ15-D7-S8	HHZ 15	DS	87.5	90	9.85	23.35	130.2	164.2	79.6	23.555	21.955		94.5	72.15	10	20.85	91.05	127.6	71.25	20.565	9.02		90.5	90.85	9.7	25.7	130.95	210.3	62.1	20.105	11.935
	HHZ15-D7-S9	HHZ 15	DS	NA	NA	NA	NA	NA	NA	NA	NA	NA		NA	NA	NA	NA	NA	NA	NA	NA	NA		92.5	89.35	13	25.6	138.65	197.25	70.3	20.655	16.15
	HHZ15-D1-Y1	HHZ 15	DY	94	89.3	12.85	23.5	126.25	152.35	82.85	24	22.205		98.5	74.5	12.35	20.7	78.3	105.35	74.25	21.49	12.915		92.5	93.5	8.65	24.5	129.25	245.25	52.8	18.85	13.235
	HHZ15-D1-Y2	HHZ 15	DY	85.5	116.5	11.35	24.1	133.4	145.1	91.95	23.8	30.69		90	84	8.2	23.2	104.25	121.9	85.95	21.015	13.45		90.5	94.35	8.7	25.15	123.15	229.2	53.75	20.455	12.52
	HHZ15-D1-Y3	HHZ 15	DY	95	89.15	13.65	21.85	122.2	162.25	75.05	21.39	19.67		96	76.7	13	19.7	95.1	127.4	74.6	18.35	9.12		93	94.35	10	25.75	157.15	260.55	60.4	20.55	21.755
	HHZ15-D2-Y1	HHZ 15	DY	94.5	89.8	16.5	23.8	147.55	185.5	79.6	22.105	29.22		101	73	10.35	21.1	98.9	132.95	74.75	19.83	11.315		95.5	95.65	7.7	24.45	108.6	245.9	44.2	18.555	9.075
	HHZ15-D2-Y2	HHZ 15	DY	95	83.35	12.3	22.3	147.2	177.2	83.2	22.29	23.975		99.5	74.2	8.65	20.85	96.65	137.35	70.25	19.94	7.605		93	92.15	9.85	25.65	156.65	253.3	61.8	19.055	16.72
	HHZ15-D2-Y3	HHZ 15	DY	90	74.8	12.8	21.3	118.35	132.6	89.05	23.055	20.425		94	75.5	9.5	19.65	98.1	125.05	78.3	20.9	12.75		95	92	9.15	26.2	145.25	262	55.45	19.23	16.125
	HHZ15-D5-Y1	HHZ 15	DY	NA	NA	NA	NA	NA	NA	NA	NA	NA		97	70.15	10.5	18.55	91.35	112.35	81.25	20.725	10.37		90.5	93.8	10.15	25.05	159	216.65	73.45	20.465	18.485
	HHZ15-D5-Y2	HHZ 15	DY	88	93	12.5	22.25	118.05	132.35	89.15	24.19	23.035		93	70.85	10.65	20.25	93	114.7	80.7	20.59	13.76		94.5	92.5	8.5	25.3	155.1	240.75	65.05	19.515	13.92
	HHZ15-D5-Y3	HHZ 15	DY	95	88.2	14.15	23.8	104.9	126.65	82.8	25.215	21.405		98.5	73.15	9.2	21.75	88.3	108.15	81.65	22.425	10.605		92	91.35	10.2	25.8	152.15	207.4	73.3	20.705	19.61
	HHZ15-S13-Y1	HHZ 15	SY	91	92.15	12.5	23.5	114.3	129.85	87.95	24.065	15.935		96	75	9.3	21.6	69.6	89.4	77.8	20.88	6.02		93	91.35	12.2	26.2	134.25	173.35	77.15	21.15	17.99
	HHZ15-S13-Y2	HHZ 15	SY	NA	NA	NA	NA	NA	NA	NA	NA	NA		98	74	12.7	21.75	86.25	114.8	74.9	21.025	12.295		95	95.8	8.85	26.7	155.9	203.7	76.7	20.93	17.59
	HHZ15-S13-Y3	HHZ 15	SY	88	94.3	12.7	24.9	110.4	137.9	80.1	23.7	22.6		94.5	76.15	12.85	20.8	76.75	101.2	75.65	21.74	12.48		93	94	11.35	26.55	137.55	191.45	72.1	20.415	16.165
	HHZ15-S14-Y1	HHZ 15	SY	NA	NA	NA	NA	NA	NA	NA	NA	NA		97.5	70.5	12.35	20.8	85.35	113.75	75.1	20.14	8.66		95	97.2	10	25.95	151.85	232.5	65.35	19.725	16.795
	HHZ15-S14-Y2	HHZ 15	SY	89.5	85.7	14.35	22.7	142.25	160.6	88.65	24.415	29.965		95.5	74.35	11.65	20.05	96.1	115.5	83.45	19.58	11.32		93	91.2	12.3	26.3	164.65	258.25	63.65	19.065	17.66
	HHZ15-S14-Y3	HHZ 15	SY	93	91.15	11.5	22.3	147.45	172.6	85.4	22.515	23.34		98.5	72.5	8.5	19.9	72.65	98	74.05	19.29	6.68		93.5	88.5	9.15	24.85	145.85	199.05	73.2	19.15	16.165
	HHZ15-S15-Y1	HHZ 15	SY	95	93.35	10	20.95	139.15	160.25	86.85	23.45	24.425		99	72	7.65	19.2	80.35	106.2	75.55	19.73	6.87		95	89	11	24.35	107.85	202	53.3	17.015	11.165
	HHZ15-S15-Y2	HHZ 15	SY	94	103	12	24.5	139.9	170.25	82.15	25.53	32.71		98	77.3	11.8	22.2	86	119.6	71.85	21.85	8.405		95.5	88.85	7.5	23.85	113.65	211.45	53.75	18.705	7.975
	HHZ15-S15-Y3	HHZ 15	SY	91	89.85	7.8	22.55	134	158.5	84.5	23.015	15.005		93.5	77.15	10.8	22.3	96.75	132.05	73.15	20.225	12.23		93.5	89.65	11.15	24.95	122.15	225.35	53.4	17.99	11.89
	HHZ15-Y8-S1	HHZ 15	YS	86	98.5	12.85	24	115.2	143.95	80.05	25.69	23.14		86	74.3	14.5	20.8	67.75	111.2	60.95	21.75	11.42		92.5	85.2	11.5	23.1	106.05	168.45	63.55	20.55	12.56
	HHZ15-Y8-S2	HHZ 15	YS	88.5	92.5	12.65	22.65	131.65	149.85	87.7	27.78	33.315		89.5	76.8	11.85	20.1	80.05	111.4	71.9	23.83	14.03		92	88.15	9.35	24.15	114.15	188.6	60.1	21.25	11.83
	HHZ15-Y8-S3	HHZ 15	YS	88.5	91.7	13.35	23.65	121.05	158	76.8	27.14	23.785		91.5	73.85	10.85	20.35	94.35	121.3	77.4	24.165	12.85		92	89.15	10.5	24.4	146.5	194.95	75.25	23.365	21.52
	HHZ15-Y8-S4	HHZ 15	YS	86	90.2	13	23.05	125.75	151.3	83.15	27.975	25.925		90	74.7	10.15	20.3	91.25	127.35	71.7	23.775	14.175		92	88.5	10.85	22.95	96	160.15	60.2	22.74	12.98
	HHZ15-Y8-S5	HHZ 15	YS	85.5	88.65	10.3	21.5	113.95	130.45	87.45	26.69	21.79		91.5	75	10.2	18.85	77.75	96.3	80.25	23.405	13.55		88.5	91.35	11	24.55	122.7	188.3	65.25	24.015	23.13
	HHZ15-Y8-S6	HHZ 15	YS	79.5	94.15	9	20.75	84.7	106.25	78.7	23.83	11.56		81.5	79.5	10	19.2	69.35	90.4	77.85	21.175	10.705		91.5	85.65	9.2	22.65	102	152.35	67	22.815	9.28
	HHZ15-Y5-Y1	HHZ 15	YY	92.5	91.85	13.15	24.55	144.5	171.65	84.1	23.305	26.05		93	68.85	9.85	21.3	87.45	126.75	69	19.415	10.995		93	89.5	10.5	26.95	152.55	252.7	60.35	22.075	17.2
	HHZ15-Y5-Y2	HHZ 15	YY	93	90.5	10.65	23.25	134.85	158.85	84.95	23.625	25.48		92	77.65	11.15	22.05	87.05	120.4	71.95	20.465	11.375		96.5	87.5	7.15	25.2	118.9	203.05	58.55	18.39	8.11
	HHZ15-Y5-Y3	HHZ 15	YY	93	94.65	10.2	22.55	155.15	173.65	89.5	22.625	24.395		92	76	10.35	21.75	105.15	154.05	68.2	18.6	11.64		93.5	87.5	8.65	27.05	199.3	266.1	74.9	19.255	19.87
	HHZ17-D1-S1	HHZ 17	DS	96.5	81	11.65	25.25	151.45	206.6	73.25	23.015	22.91		92	70	9.5	22.45	109.45	142.75	77.05	21.975	12.34		95	89.2	9.35	29.15	199.2	277.5	71.75	19.89	19.2
	HHZ17-D1-S2	HHZ 17	DS	99	91	15.5	24.4	199.15	252.8	78.85	23.115	38.635		91.5	70.5	9	20.95	98.15	129.85	75.6	22.655	12.11		91	91.15	7.5	28.95	208.15	266.15	78.25	20.375	21.825
	HHZ17-D1-S3	HHZ 17	DS	103.5	89.85	14.3	23.8	155.65	205.3	75.75	23.715	29.665		95	74.35	11.15	22	115.05	148.95	76.75	24.1	17.35		90	92	6.5	27.05	142.9	214	66.8	19.225	10.78
	HHZ17-D1-S4	HHZ 17	DS	99.5	87.15	12	23.2	141	165.7	84.95	25.54	25.88		91.5	72	11.85	20.9	99.85	136.25	72.35	22.58	14.185		88.5	90.2	7.35	26.7	156.85	225.7	68.05	20.25	14.18
	HHZ17-D10-S1	HHZ 17	DS	92.5	93.2	13.5	23.65	152.1	191.55	79.5	23.675	28.29		92.5	73.15	7.7	20.1	74.9	93.3	80.2	22.05	12.14		95	91.35	11.15	24.6	126.75	217.95	58.2	19.95	15.11
	HHZ17-D10-S2	HHZ 17	DS	93	92.15	12.85	22.95	124.45	148.1	83.9	23.94	25.44		92	74.8	11.3	20.2	86.6	102.7	84.3	22.48	12.1		94	88.65	9	24.05	120	199.6	60.2	20.655	12.045
	HHZ17-D2-S1	HHZ 17	DS	93	90.35	13.8	26.85	159.15	183.95	86.55	22.515	27.245		89.5	82.7	10.15	23.2	103.75	142.5	72.75	21.3	14.31		88	93.2	9.3	28.25	201.05	261.65	76.85	19.865	19.995
	HHZ17-D2-S2	HHZ 17	DS	93.5	91.5	15.15	23.65	138.35	155.5	89	22.705	27.28		88.5	77.35	9.85	22.35	97.35	139.5	70.95	21.39	12.385		90	84.35	10.65	25	144.25	211.75	68.05	21.815	16.17
	HHZ17-D2-S3	HHZ 17	DS	95	90.5	12.3	25.85	164.9	185.7	88.8	21.905	28.23		91	81.7	9.7	23.35	115.05	145.85	79.4	20.39	15.64		92.5	85.5	11	25.35	142.7	231.1	61.8	22.04	18.36
	HHZ17-D2-S4	HHZ 17	DS	95.5	90.5	14	26.6	164.9	195.3	84.25	23.05	27.725		91.5	78.2	8	23.3	111.25	142.5	77.25	21.855	13.06		91	82.85	9.8	24.4	176.75	247.85	71.3	21.69	17.02
	HHZ17-D3-S1	HHZ 17	DS	97	95.5	12.15	26.65	154.4	187.65	82.3	22.95	29.32		92	77.2	10.7	23.9	116.75	163.15	71.7	20.705	16.325		91.5	83.35	9	24.3	114.8	188.8	59.05	21.215	14.035
	HHZ17-D3-S2	HHZ 17	DS	95	101.3	12.3	25.4	169.9	196.2	86.6	22.53	27.82		93.5	80	9.8	22.5	91.4	114.95	79.55	22.15	11.14		93.5	91.8	7.65	26.75	117.3	207.8	56.35	19.375	11.77
	HHZ17-D4-S1	HHZ 17	DS	96	97.8	20.2	25.95	166.65	188.6	88.4	22.49	35.795		90.5	81	14.15	22.35	100.1	124.8	79.75	20.74	14.87		87.5	86	11.2	25.55	138.2	198.15	69.6	20.865	16.085
	HHZ17-D4-S2	HHZ 17	DS	91	96.2	18.2	23.9	129.85	149.65	86.7	22.725	32.765		96	76	10	21.1	91.9	117.7	78.6	19.93	13.425		88.5	95.7	9.85	25.2	134.5	204.4	65.3	20.425	14.305
	HHZ17-D4-S3	HHZ 17	DS	91.5	96	20.5	23.7	144.9	166.7	86.9	22.48	36.105		96	86	13	23.3	130.3	192.7	67.6	20.18	19.08		88	93.2	13.2	24.65	147.2	202.55	72.6	21.155	20.725
	HHZ17-D4-S4	HHZ 17	DS	92	94.2	15.65	23.4	137.1	161.4	85.35	22.705	26.675		90	71	13	21.9	86.6	104.1	83.1	19.93	14.41		86.5	92.3	9.5	24.7	127.05	181.2	70.15	20.515	14.42
	HHZ17-D5-S1	HHZ 17	DS	94	98	12.65	25.95	151.5	182.85	82.8	23.015	29.58		91	81.7	9.35	23.25	119.05	151.25	78.55	20.415	14.4		90	96.7	10.5	26.9	156.7	223.4	70.1	19.33	11.54
	HHZ17-D5-S2	HHZ 17	DS	93	94.5	10.8	26.3	143.25	180.95	79.1	23.29	23.525		91	80.85	11.3	23	103.55	138.7	74.6	20.475	13.23		90.5	97.15	10.35	27.4	150.55	214.55	69.95	21.24	16.555
	HHZ17-D6-S1	HHZ 17	DS	94.5	98.7	13.15	27	155.5	173.8	89.5	24.365	31.76		91.5	79	10.3	19.9	80.1	98.4	81.5	21.655	9.445		90	94	8.85	26.35	148.8	218.1	68.95	19.13	13.725
	HHZ17-D6-S2	HHZ 17	DS	94	84.65	12.8	25.8	162.2	190.9	84.6	21.48	23.2		92	81.85	10.15	22.05	95.95	122	78.75	20.94	12.155		89	89.5	9.85	27.3	173.65	229.25	75.75	20.315	22.41
	HHZ17-D6-S3	HHZ 17	DS	95.5	92.25	16.5	25.2	160.7	184.25	87.2	21.94	30.495		92	78	10.5	23.35	139.05	167.85	83.2	20.09	14.445		88.5	91.3	9	27.1	153.05	206	74.1	19.4	16.74
	HHZ17-D6-S4	HHZ 17	DS	89	84.2	18.3	25.5	155.2	188.6	82.1	20.905	30.6		90	77.5	6	24.9	86.3	102.8	84	25.7	10.68		90	90.35	11	27.4	147.35	210.35	70.05	19.455	17.295
	HHZ17-D8-S1	HHZ 17	DS	88.5	91.15	17.2	25.25	142	161.7	87.75	22.555	22.675		91	80.15	11.35	23.35	117.85	144.55	81.75	21.1	19.635		94	94.85	10	27.3	152.95	226.9	67.4	19.875	18.205
	HHZ17-D8-S2	HHZ 17	DS	94	92.35	12.5	25.35	156.2	180.85	86.35	22.405	26.71		92.5	78.7	13.85	23	105.5	131.55	80.05	20.94	18.99		90.5	96.3	10.15	26.35	177.75	246	71.55	19.515	23.695
	HHZ17-D9-S1	HHZ 17	DS	96.5	91.7	14.35	23	134.55	156	86.7	24.765	29.895		94.5	75	11.5	20.2	89.7	102	88	23.365	15.56		93.5	84.35	8.35	24.4	147.65	202.2	72.85	21.865	16.925
	HHZ17-D9-S2	HHZ 17	DS	95	93.35	13	24.3	165.25	193	85.5	24.63	33.28		94	75.65	11	20.6	86.4	109.95	78.4	22.34	11.23		92.5	89.35	9.65	24.65	156.75	228.65	68.2	20.14	20.79
	HHZ17-D5-Y1	HHZ 17	DY	94.5	94.7	11.65	25.3	130.9	159.45	82.15	23.5	24.245		91.5	78.15	8.65	22.4	98.95	146.15	67.75	20.265	11.98		89.5	93.85	11.35	27.75	157.9	243.4	64.9	20.665	19.68
	HHZ17-D6-Y1	HHZ 17	DY	96	92.7	19	26.7	163.1	193.6	84.3	22.38	32.6		90.5	80.2	11.5	22.85	117.4	137.35	85.4	21.215	12.4		92.5	94.35	12.35	27.65	147.7	209.35	70.75	20.715	23.75
	HHZ17-D8-Y1	HHZ 17	DY	96.5	95.15	12	26.75	164.9	186.45	88.45	21.565	26.02		92.5	81.15	10.35	22.15	97	113.15	86.4	20.25	12.46		92.5	95	11	27.95	181	243.45	73.8	19.475	25.97
	HHZ17-S11-S1	HHZ 17	SS	92.5	88.65	12.75	23.9	151.85	179.4	84.95	21.665	29.19		92.5	72.2	8.35	20	97	112.8	85.65	20.775	10.145		90	91.8	9.65	24	143.25	199.35	71.7	20.88	14.525
	HHZ17-S11-S2	HHZ 17	SS	86	85.5	17.25	24.8	186.25	216.95	85.9	21.7	25.01		91	77.85	9.3	21.6	112.9	132.9	84.95	19.59	13.23		89.5	91.35	11.35	25.3	164.65	235.6	69.7	19.715	22.55
	HHZ17-S11-S3	HHZ 17	SS	NA	NA	NA	NA	NA	NA	NA	NA	NA		91.5	76.85	9.35	21.6	75.2	88.7	84.55	22.855	10.565		91.5	91.65	9.7	26.15	156.25	259.1	60.3	21.075	18.15
	HHZ17-S11-S4	HHZ 17	SS	107	89	17.3	26.85	103.8	140.3	74.5	26.225	31.105		98.5	83.3	12	22.35	67.8	90.75	74.85	23.915	11.645		108	83.7	12.5	29.1	83.3	163.9	50.05	23.625	18.185
	HHZ17-S7-S1	HHZ 17	SS	94	92.85	18	26.5	135.1	156.5	86.25	23.425	34.62		91	78.3	10	22.7	99.4	121	82.2	22.35	7.93		91	91.35	10.3	27.85	134.85	185.25	72.8	20.665	13.49
	HHZ17-S7-S2	HHZ 17	SS	92	98.5	14.65	25.8	148.45	177.25	83.8	22.865	29.91		93	82.85	10.5	21.8	98.95	133.1	75	21.25	12.935		94.5	92.15	15.4	28.6	177.55	248.55	71.2	20.94	27.605
	HHZ17-S7-S3	HHZ 17	SS	89	92.15	16.3	26.35	155.85	175.7	88.6	22.54	30.505		91	80.5	13.15	22.45	114.15	147.25	77.7	20.35	18.275		90	91.5	11.3	27.2	146.6	223.55	65.55	20.34	22.405
	HHZ17-S7-S4	HHZ 17	SS	90.5	94.65	14.3	27.15	148.3	173.55	85.55	23.75	27.31		90.5	75.15	11.15	22.7	99.1	129.15	76.6	22.005	13.435		89	94.65	12	28.55	140.3	203.85	68.85	21.505	20.825
	HHZ17-S1-Y1	HHZ 17	SY	93.5	94	14.65	24.2	170.15	184.75	92.15	21.89	32.905		91.5	80	13.3	23.9	138.8	184.3	75.3	18.35	19.47		92.5	101.8	9	26.65	187.4	253.55	73.9	19.705	20.495
	HHZ17-S11-Y1	HHZ 17	SY	106	84.85	16.8	26.6	112.55	141.15	81.35	27.03	28.13		92	76.8	10	20.65	89.1	107	83.05	21.64	13.565		93.5	89.5	8.2	25.55	130	229.7	56.6	19.925	11.735
	HHZ17-S14-Y1	HHZ 17	SY	95	87.25	18.5	25.75	130.1	168.75	77.1	20.965	30.28		91.5	80.65	8.5	22.85	117.15	140.5	83.35	19.215	11.67		88.5	94.3	10.35	27.15	147.75	216.3	68.9	19.525	20.485
	HHZ17-S2-Y1	HHZ 17	SY	97.5	95.15	11.7	27.15	163.5	195.6	83.1	23.24	28.745		93	81.7	10	23.8	110.3	129.6	85.2	20.25	13.26		92.5	100.5	10	27.9	155.3	227.75	67.5	19.265	23.565
	HHZ17-S3-Y1	HHZ 17	SY	94	97.5	13.2	23.05	144.6	173.25	83.6	24.625	26.73		90.5	85.5	10	21.7	121.8	150.7	80.8	21.43	NA		91	91.85	11.8	27.7	153.85	226.1	68.45	19.915	18.635
	HHZ17-S8-Y1	HHZ 17	SY	100	94.85	14.2	26.7	141.65	175.85	80.65	22.565	22.79		91	78.35	10.15	22.65	104.75	139.25	75.9	20.005	10.225		89.5	96.2	11.3	28.5	172.2	232.75	73.4	19.355	23.075
	HHZ17-Y1-D1	HHZ 17	YD	NA	NA	NA	NA	NA	NA	NA	NA	NA		92	86.35	10.15	22.05	93.25	121.05	76.7	23.325	13.255		95	96.15	10.65	26.15	102.1	167.1	61.1	20.48	15.08
	HHZ17-Y1-D2	HHZ 17	YD	NA	NA	NA	NA	NA	NA	NA	NA	NA		91	78.3	10.85	20.7	109	130.8	83.15	21.765	14.515		92.5	92	11.65	24.95	122.8	194.9	63	21.04	18.555
	HHZ17-Y1-D3	HHZ 17	YD	97.5	86.35	22.4	24.4	155.85	187.05	83.3	23.405	35.19		90	77	9	19.85	95.05	121.05	79.1	21.565	12.945		92	94.35	8.7	24.8	125.2	203.15	61.45	20.465	14.795
	HHZ17-Y13-D1	HHZ 17	YD	101	87.35	15.15	26.35	122.15	156.6	78.45	22.65	33.315		95	76.85	12	20.75	101.65	118.2	86.3	21.865	15.035		97.5	100	11	26.45	147.1	209.95	70.35	19.94	20.525
	HHZ17-Y13-D2	HHZ 17	YD	99.5	83.65	14.3	25.25	114.8	152.75	75.55	23.75	19.42		95	73.65	8.85	21.2	70.75	93.7	75.5	22.95	11.705		95	97.85	12.2	28.5	165.7	224.75	73.75	21.115	26.09
	HHZ17-Y13-D3	HHZ 17	YD	85	82.7	16	22.5	151.4	164.1	92.3	20.93	27.63		91	75.35	9.8	19.95	92.8	109.7	84.45	21.34	12.4		91	89.85	10	24.1	120.2	189.15	63.85	20.105	13.635
	HHZ17-Y15-D1	HHZ 17	YD	94	92.7	12.7	22.1	149	175.6	84.9	21.85	20.88		91	77.5	10.8	20.2	92.25	117.05	79.05	21.305	14.56		92	88.65	13.35	24.55	161.25	240.05	67.8	20.84	20.605
	HHZ17-Y15-D2	HHZ 17	YD	87.5	82.4	17.15	21.65	142.25	170.75	83	22.315	21.515		90	70.15	13	20.15	94.9	118.55	79.9	19.965	15.255		90	91.65	10.15	23.5	138.55	219.55	63.2	19.59	17.43
	HHZ17-Y15-D3	HHZ 17	YD	92.5	83	18.4	21.05	133.6	163.85	81.55	21.515	28.56		94.5	72.7	11.2	21.4	108.75	137.5	79.25	20.315	15.525		93.5	88.2	9.35	26.1	159.45	248.6	63.9	18.625	18.165
	HHZ17-Y16-D1	HHZ 17	YD	93	74.3	13.15	22.85	103.15	125.35	82	22.325	13.28		91.5	65.5	10	20.7	78.2	94.7	82.55	22.365	14.96		89	81.15	12	24.75	112.6	163.5	68.55	19.33	15.28
	HHZ17-Y16-D2	HHZ 17	YD	95.5	73.3	13.85	23.15	108.65	136.5	79.75	22.805	16.66		93.5	71.15	8.35	20.3	88.45	105.45	84.05	21.715	9.775		85.5	84.35	11.3	23.3	103.2	147.6	70	19.55	10.415
	HHZ17-Y16-D3	HHZ 17	YD	102.5	72.9	14.65	22	94.75	110.65	85.45	26.415	24.965		95	66.35	9.8	18.35	60.05	71.7	83.2	24.29	10		91	82.7	10.3	24	118.1	170.4	69.3	21.78	13.07
	HHZ17-Y6-D1	HHZ 17	YD	94	99.5	17.3	24.7	156	165.3	94.4	23.15	25.55		91	75.5	9	20.85	96.25	116.45	82.7	21.39	13.29		92	93.5	10.65	25.8	137.75	183.05	76.35	20.015	19.99
	HHZ17-Y6-D2	HHZ 17	YD	102	94	13	22.4	141.3	160.3	88.1	22.43	24.99		94	75.35	12	21.4	104.4	118.45	87.95	21.255	14.545		90.5	94	10	26.9	147.55	211.8	69.55	21.9	20.04
	HHZ17-Y6-D3	HHZ 17	YD	NA	NA	NA	NA	NA	NA	NA	NA	NA		92	73.85	10.85	20.9	105.9	130.9	81	21.015	14.345		89.5	93.3	8.5	25.4	149.7	205.6	72.5	21.25	16.17
	HHZ17-Y8-D1	HHZ 17	YD	102	85.5	17	24.6	134.05	154.7	86.75	22.85	25.16		98.5	64.85	9.15	21.2	73.75	107.3	68.9	19.94	8.15		92.5	94.7	8.5	27.5	170	236.15	71.95	20.215	18.61
	HHZ17-Y8-D2	HHZ 17	YD	95.5	85.35	15.5	24.85	151.35	171.45	88.25	24.64	29.655		100	67.2	8.8	19.8	74.95	95.85	78.25	20.855	10.285		93.5	91.8	10.85	27.85	154.65	248.35	62.2	19.84	21.095
	HHZ17-Y8-D3	HHZ 17	YD	96	91	16	28	158.8	180.7	87.9	24.23	28.87		101.5	76.5	8.5	23	83	116.6	70.6	18.915	7.42		98.5	93.5	11.65	29.2	180.9	274	66	18.98	21.215
	HHZ17-Y16-S1	HHZ 17	YS	102	69	9	22	97.5	121.8	80	24.48	20.46		98.5	67.15	9.85	20	65.85	85.75	76.5	26.505	11.45		92.5	89.2	6.7	24.8	113.1	156.9	72.1	23.8	9.635
	HHZ17-Y12-Y1	HHZ 17	YY	101.5	83	20.15	26.15	168.25	194.3	86.65	22.005	30.475		95	76	10.65	22.05	90.95	114.95	78.85	20.98	15.14		93	90	11.85	26.45	113.2	184.3	61.4	20.215	19.52
	HHZ17-Y12-Y2	HHZ 17	YY	99	80.35	15	25.55	153	182.55	84.1	21.815	26.495		94	70	11.85	22.2	95.2	126.4	75.45	20.69	14.795		89.5	91.2	11.2	26.45	160.35	223.8	72.05	20.065	25.565
	HHZ17-Y12-Y3	HHZ 17	YY	96	92.3	10	25.5	140.2	174.8	80.2	21.98	28.97		94.5	77.85	10	22.35	96.9	125.15	77.2	21.915	15.39		92	91.65	10.7	27.2	147.6	196.5	74.3	20.905	21.995
	HHZ17-Y16-Y1	HHZ 17	YY	99	79.5	13.15	24.7	136.8	169.65	81.55	22.165	23.205		94.5	71.65	10.2	21.95	112.65	134.2	84.05	21.04	14.845		91	87	8	26.7	150.7	216.9	69.5	18.35	13.4
	HHZ17-Y16-Y2	HHZ 17	YY	93	71.7	11.15	24.1	118	145.5	81.05	23.205	18.245		91.5	72.65	10.15	22.2	88.15	112.5	77.75	22.015	15.235		87.5	85.5	8.7	26.3	123.8	197.4	62.7	20.78	10.33
	HHZ17-Y16-Y3	HHZ 17	YY	93	69.6	18.65	22.65	92.8	111.8	82.7	22.325	36.79		90	70.85	10.85	20.25	65.45	93.3	70.3	20.49	10.955		87	81.5	10.85	22.85	85.6	138.4	62.4	20.505	10.74
	HHZ19-D10-S1	HHZ 19	DS	94	88.5	14	24.3	147.05	172.55	85.2	22.875	25.28		91.5	76	10.65	21	102.35	129.85	78.65	21.155	13.09		89	93.85	11.15	25.8	159.35	218.55	72.7	20.24	23.205
	HHZ19-D10-S2	HHZ 19	DS	87	85	15.35	23.5	120.3	132.65	90.7	23.505	19.155		90.5	72.8	9.85	20.65	86.9	107	81.05	21.655	12.895		88.5	87.5	10.8	25.2	122.35	158.45	77.25	20.715	15.72
	HHZ19-D10-S3	HHZ 19	DS	89	82.3	10.85	22.15	103	115.15	89.45	24.615	14.85		89.5	73.8	10.7	20.8	96.3	119	80	22.365	15.65		88.5	86.65	9.65	23.95	107.3	151.7	70.6	21.58	13.485
	HHZ19-D10-S4	HHZ 19	DS	90.5	87.85	15.15	23.95	125.5	144.1	87	24.09	22.825		89	74	13	22.25	115.8	138.05	83.55	22.205	11.99		85	93.15	12.85	24.85	116.9	153.55	76.1	21.28	17.05
	HHZ19-D11-S1	HHZ 19	DS	96	80	15.7	25.15	130.85	156.35	83.75	25.865	24.9		94.5	75.65	10.7	21.2	88.2	113.3	77.8	22.55	8.12		90	93.2	9.85	26.65	130.15	194.95	67.45	21.415	16.545
	HHZ19-D11-S2	HHZ 19	DS	94.5	87	17	23.75	129.6	152.35	85.1	25.05	24.57		95	74.5	9.3	20	67.3	94.4	71.3	22.03	10.52		90.5	92.5	8.8	25.55	146.4	190.65	76.55	20.95	15.61
	HHZ19-D11-S3	HHZ 19	DS	93	95	15.2	24.9	138	160.3	86	24.315	22.915		92.5	76.65	13.3	21.5	104.1	129.4	80.4	20.65	15.28		93	92.15	8.65	25.5	149.5	199.15	74.85	20.915	15.87
	HHZ19-D11-S4	HHZ 19	DS	90	92.15	13.85	24.1	124.35	151.1	82.25	20.89	22.7		89.5	74.35	12.3	20.8	77.9	107.9	72.2	18.63	13.02		86	89.85	12.65	24.4	120.1	169.25	70.75	18.45	11.74
	HHZ19-D12-S1	HHZ 19	DS	94	92.65	14	23.85	137.6	162.5	84.7	22.53	24.3		90	78	14.7	21.7	102.1	136.2	75	19.75	11.27		90.5	91.65	11.15	23.05	123.95	176.2	70.35	18.665	11.09
	HHZ19-D12-S2	HHZ 19	DS	94	91.85	9.2	21.55	111.25	132.2	84.15	22.49	12.04		90.5	81	10.7	20.5	86.1	114.1	75.5	18.93	12.4		91.5	91.7	8.85	23.3	118.15	165.8	71.3	18.69	12.92
	HHZ19-D13-S1	HHZ 19	DS	92	90.35	15.65	25.35	151.15	168.8	89.5	23.25	15.25		89	73.65	10.7	22.1	107.8	141	76.4	20.55	NA		92	89.85	9.15	26.55	154.7	211.65	73.1	20.59	16.43
	HHZ19-D13-S2	HHZ 19	DS	92	85.15	13	25.1	156.05	175.5	88.8	23.65	25.61		90	72.5	10.5	20.8	111.95	137	81.85	21.34	15.65		91	87.5	10.65	25.6	127.35	190.65	66.8	19.73	14.05
	HHZ19-D14-S1	HHZ 19	DS	88	95.15	12.5	24	120.75	142.65	84.65	24.025	20.275		88.5	76.15	10.3	20.55	101.3	129.75	77.95	21.365	14.645		87	88.15	11.7	24.8	126.4	193.95	65.05	20.715	16.065
	HHZ19-D14-S2	HHZ 19	DS	92	89.7	8.85	22.85	112	126.05	88.8	24.54	14.68		89.5	73.65	13.8	20.45	102.85	123.7	83.05	23.165	20.845		88	91.65	10.15	23.8	112.6	170.4	65.85	19.54	10.79
	HHZ19-D2-S1	HHZ 19	DS	NA	NA	NA	NA	NA	NA	NA	NA	NA		93.5	75.5	9	20	89.15	119.45	74.1	18.14	8.825		92	87.8	10.5	24.1	160.9	237.85	67.55	16.575	12.49
	HHZ19-D2-S2	HHZ 19	DS	96	82	16	25.85	148.1	201.05	74.15	22.065	25.475		91.5	77.85	10.8	22.55	98.1	141.35	69.4	20.365	12.68		91.5	94	9.2	26.55	130	219.3	59.35	17.29	15
	HHZ19-D4-S1	HHZ 19	DS	92	84.2	17.15	24.5	124.9	146.5	85.2	22.065	18.365		89.5	70.5	10	20.7	82.1	109.4	75	20.94	11.925		88	85.15	9	25.75	135.6	198	68.4	19.65	14.82
	HHZ19-D4-S2	HHZ 19	DS	93	86.3	16.3	23.4	133.7	151	88.5	18.9	18.13		90	70.5	11.85	20.85	90.15	111.45	80.9	19.775	12.14		89	84.65	9.35	24.3	96.45	154.9	62.45	19.13	10.52
	HHZ19-D6-S2	HHZ 19	DS	95	89.7	10	22.9	151.6	200.6	75.6	19.6	10.92		93	82	9.85	20.1	110.95	132.7	83.3	19.515	12.985		88.5	87.5	9.5	23.25	114.7	179.8	63.55	18.44	10.97
	HHZ19-D7-S1	HHZ 19	DS	97	87.2	16.35	25.45	157.95	189.75	82.95	23.13	24.35		99.5	84	13.15	24.25	69.7	102.8	67.7	20.465	10.465		109	84.65	10.3	28.15	94.85	176.05	54.35	20.59	10.665
	HHZ19-D7-S2	HHZ 19	DS	97	91.35	13.3	24.9	125.75	144.5	87	24.1	20.83		92.5	80.5	11.35	21.7	100.65	119.7	83.95	21.155	13.785		89	89.8	9.2	25.35	108.75	197.5	54.95	20.365	12.25
	HHZ19-D8-S1	HHZ 19	DS	95.5	93.8	12.35	24.7	137.5	165.4	83.15	22.94	21.765		90.5	78.7	8.15	22	106.4	133.95	79.35	20.565	14.465		90	91.15	10.85	25.3	136.1	187.2	72.5	21.04	14.665
	HHZ19-D8-S2	HHZ 19	DS	97.5	84.65	13	22.75	122	153	80.8	22.69	17.725		94.5	74.5	9.7	21.2	92.4	116.3	79.35	20.84	12.875		94	93.65	9.7	23.65	113.55	208.25	54.85	19.75	17.18
	HHZ19-D9-S1	HHZ 19	DS	99	87.7	8.15	23.1	155.65	185.15	83.8	23.915	15.07		98.5	70.5	9.7	19.9	77.8	104.85	73.6	20.19	8.95		93.5	92	9	24.45	125.9	185.45	67.8	20.74	15.97
	HHZ19-D9-S2	HHZ 19	DS	93	91.15	12.35	24.95	148.6	181.6	82.75	21.555	22.76		92.5	73.65	10.15	20.35	80.55	105.65	76.3	21.24	12.875		91.5	90.85	10.15	24.15	155.5	204.6	76	19.515	18.505
	HHZ19-D12-Y1	HHZ 19	DY	90.5	92.35	16.65	24.05	144.45	167.65	86.3	23.14	21.665		89.5	78.35	9.3	19.1	74.2	92.8	80	NA	7.89		92	92.15	9.5	25.2	140.6	186.7	75.3	21.03	15.4
	HHZ19-D12-Y2	HHZ 19	DY	92	97.3	12.5	22.3	125.5	140.95	89	23.39	16.48		88	79.35	17	20.9	99.8	119.9	83.2	21.43	23.24		91.5	94.2	11.5	24.1	142	177.7	79.55	20.515	18.03
	HHZ19-D12-Y3	HHZ 19	DY	87.5	88.65	12.15	24	149.15	171.9	87.1	21.09	16.13		87.5	78.7	8.3	19.7	85.8	107.9	79.5	18.93	9.16		91.5	91	11.7	24.7	155.6	208.75	74.8	20.365	20.685
	HHZ19-D5-Y1	HHZ 19	DY	96	72.5	16	23.5	139.8	156.7	89.3	22.38	20.32		90	72.2	11.65	20.65	102.05	136.5	74.85	20.265	14.6		91.5	83.8	11.2	23	112.15	183.3	62.7	16.99	10.01
	HHZ19-D5-Y2	HHZ 19	DY	NA	NA	NA	NA	NA	NA	NA	NA	NA		85	76	9.7	21.05	94.7	126.45	75.2	19	11.285		88.5	82	9.5	23.8	89.6	178.45	49.35	17.74	8.995
	HHZ19-D5-Y3	HHZ 19	DY	89	82.3	16.7	23.5	155.9	182.1	85.6	19.73	23.2		90	71.65	12.35	20.85	106.5	141.95	75.65	19.45	18.18		86	88.5	8.85	24.05	107.1	171.5	62.4	19.965	10.37
	HHZ19-D7-Y1	HHZ 19	DY	92.5	89.8	15	23.8	122.7	152.6	80.35	22.215	18.77		94	76	12.35	21.45	91.15	112.5	81.2	21.6	13.415		88.5	96.3	10.15	26.45	145.4	193.9	75	21.34	15.175
	HHZ19-D7-Y2	HHZ 19	DY	94.5	90.65	9.8	24.05	109.9	146.25	75.9	24.275	11.235		94	77.3	10.5	21.9	102.3	128.9	79.5	21.4	14.685		89.5	87.15	8	26.7	142.25	196.4	72.4	19.615	14.44
	HHZ19-D7-Y3	HHZ 19	DY	93	89.65	11.85	24.8	132.2	153.05	86.45	23.505	17.735		94	81.5	10.5	22	104.9	131.9	78.1	21.14	16.45		93	89.2	8.85	26.8	152.45	223.55	68.45	17.65	13.415
	HHZ19-S8-D1	HHZ 19	SD	92	85.15	10.2	22.95	147.85	173.1	85.25	22.54	22.78		90.5	76	11.5	20.2	114.6	133.6	85	19.79	15.515		89.5	91.85	6.5	23.9	116.95	180.65	64.9	17.89	8.72
	HHZ19-S8-D2	HHZ 19	SD	91	92.35	13.15	23	138.75	170.75	81.7	23.265	23.32		90.5	77.5	10.8	19.7	91.35	117.65	77.3	20.59	16.4		92	87	7.15	24.8	125.65	186.4	67.35	19.725	12.83
	HHZ19-S8-D3	HHZ 19	SD	90.5	86.85	12.85	24.1	149.8	190.6	78.75	23.14	22.925		90	72.5	10.65	19.55	99	124.45	79.15	20.725	12.855		88.5	86	8	26.2	131.3	204.8	63.9	20.78	16.74
	HHZ19-S9-D1	HHZ 19	SD	93	94.65	12	24.85	148.1	167.5	88.35	22.615	21.375		91	76.35	10.65	20.3	88.15	107.6	81.6	20.375	12.19		91	91	9.2	27	169.8	227.1	74.1	19.69	17.455
	HHZ19-S9-D2	HHZ 19	SD	92	91.5	12.15	24.5	144.45	164.8	87.95	22.83	19.555		88.5	74.85	10.85	18.8	80.55	95.2	84.65	19.905	11.255		91.5	85.85	8.65	24.85	125.6	176.95	70.9	18.255	12.23
	HHZ19-S9-D3	HHZ 19	SD	93	88.15	10.5	23.35	126.85	149.9	84.85	22.365	17.42		90.5	72.5	10.85	20.35	95.3	109.85	86.75	19.43	14.385		92.5	84	9	25.3	146.35	200.15	73.55	18.05	13.605
	HHZ19-S12-S1	HHZ 19	SS	92.5	78.85	17	22.3	101.8	143.7	71.2	24.325	16.175		86	68	11.35	20.3	86.9	115.1	75.3	23.765	14.265		89.5	82.85	10	24.7	108.15	181.35	60.05	21.475	16.135
	HHZ19-S12-S2	HHZ 19	SS	87.5	86	14.8	20.35	92.35	127.15	74	21.525	14.92		81.5	67.35	9.15	19.1	73.1	113.2	64.9	23.05	9.8		89.5	76	6.7	21.35	59.65	135.35	46.2	21.88	5.775
	HHZ19-S12-S3	HHZ 19	SS	NA	NA	NA	NA	NA	NA	NA	NA	NA		81.5	69.5	9.15	19.75	82	118.1	68.9	21.125	7.515		89.5	81.3	13	23.2	124.7	193.6	64.4	20.98	14.46
	HHZ19-S12-S4	HHZ 19	SS	93	81.5	11.5	23.85	142.1	176.1	80.7	23.18	17.695		90	83	10.3	21.55	118.45	157.8	74.9	19.075	11.66		92.5	92	9.3	25.2	130.1	192	67.8	20.83	14.63
	HHZ19-S14-S1	HHZ 19	SS	89	80.15	11.7	23	102.4	127.3	80.5	24.15	15.47		87.5	68.35	12.85	20.1	92.85	124.25	74.25	21.715	13.065		94	76	10.65	23.6	110.85	173.2	63.7	20.115	15.25
	HHZ19-S14-S2	HHZ 19	SS	NA	NA	NA	NA	NA	NA	NA	NA	NA		86.5	76.3	12	21.5	107.65	139.1	77.65	20.29	12.28		93	89.3	10.3	26.7	125.7	204.9	61.3	21.98	14.79
	HHZ19-S14-S3	HHZ 19	SS	89.5	86.5	14.15	22.95	139.05	160	86.85	24.38	23.84		91	74.5	12.8	21.1	107.2	144.4	74.2	20.865	15.22		91.5	89.5	9.65	25.95	133.65	198.25	67.35	20.85	18.025
	HHZ19-S14-S4	HHZ 19	SS	91.5	90.35	13.5	23.2	143.4	164.75	87	22.915	26.6		91	82.7	11	19.5	85.55	112.45	77.95	21.315	14.085		96	87.2	8.35	25.15	94.3	177.1	53.3	21.515	9.32
	HHZ19-S15-S1	HHZ 19	SS	89	86.7	10.3	22.7	93.4	123	76	24.23	16.81		89.5	63	11	20.3	85.25	100.7	84.45	21.275	11.415		88.5	88	8	24.6	112.55	171.9	65.4	20.59	12.45
	HHZ19-S15-S2	HHZ 19	SS	86	85.25	12.65	24.25	143.9	172.55	84.35	23.815	25.485		93	77.15	9.15	20.8	81.7	113.05	74.1	19.865	9.64		89	90.8	10.8	28.2	154.5	251.7	61.4	20.705	18.445
	HHZ19-S13-Y1	HHZ 19	SY	96	81	10.65	22.75	143.35	175.6	81.6	21.325	15.485		91	73.85	9.5	20.35	64.35	116.75	54.95	19.755	7.04		96.5	87.35	7.15	24.75	103.55	180.8	57.2	19.615	9.88
	HHZ19-S13-Y2	HHZ 19	SY	96.5	81.85	11.65	24.65	135.4	167.4	80.9	21.75	11.67		93	69	11	19.2	75.15	101	74.25	19.255	7.395		96	79.5	9.7	23.95	74.45	155.3	48.05	20.78	10.25
	HHZ19-S13-Y3	HHZ 19	SY	95	90	11	21.6	142.4	168.3	84.6	23.43	18.94		92.5	66.8	12.3	19.95	81.2	108.05	75.1	20.45	15.445		97	88	8.8	22.55	83.65	128.2	65.25	20.715	9.42
	HHZ19-S14-Y1	HHZ 19	SY	88	89	12.85	23.35	121.35	142.45	85.4	24.725	24.315		91.5	78.85	11	20.8	87	118.2	74.05	21.025	12.505		92	89.5	9	24.1	109.25	186.2	59.05	21.615	12.67
	HHZ19-S14-Y2	HHZ 19	SY	90.5	82.9	10.5	23.45	157.7	182.35	86.65	23.575	22.5		91	76.65	10.7	19.85	90	116.5	77.85	20.925	11.495		91.5	96.5	8	24.2	146.6	197.65	74.15	21.54	15.68
	HHZ19-S14-Y3	HHZ 19	SY	88	88.15	10.8	21.85	124.6	148.7	83.55	24.215	16.87		87.5	85.85	8.7	20.1	79.3	116.3	69.25	21.765	9.58		89	94.5	11.65	24.65	105.5	163.75	64.45	20.69	13.28
	HHZ19-S7-Y1	HHZ 19	SY	91.5	85	11.65	25.05	122.85	157.25	78.2	22.425	26.18		88	74.65	12	21.35	103.25	133.65	77.1	19.6	15.79		88.5	90.15	9.65	26.85	145.9	212.05	68.75	18.88	16.405
	HHZ19-S7-Y2	HHZ 19	SY	91	89.5	9.5	24.75	143.75	164.75	87.25	23.665	19.975		89.5	73.85	10	21.75	123.95	153.65	80.8	20.165	17.295		88.5	88.5	7.15	24.65	120.3	180.2	66.45	18.88	11.18
	HHZ19-S7-Y3	HHZ 19	SY	92	91.7	15.7	25.6	171.6	190.2	90.2	23.03	37.15		89	74	9	19.85	104.05	132.85	78.3	20.34	10.84		87.5	92.3	8.7	26.5	154.35	209.35	73.8	18.3	17.1
	HHZ19-S8-Y1	HHZ 19	SY	93.5	93.65	6.65	21.5	138.95	162.2	85.85	22.365	13.275		88	75.15	9.5	22.2	117	153.1	75.25	20.765	9.41		91.5	71.3	7.85	24.4	106.6	178.6	59.7	18.615	9.875
	HHZ19-S8-Y2	HHZ 19	SY	90.5	89.65	10.35	22.7	123	150.4	81.1	23.4	14.96		89.5	76	9.15	20.15	103.15	132.5	78	20.655	11.11		88	87.8	8.5	24.75	144.6	208.15	69.95	19.505	17.245
	HHZ19-S8-Y3	HHZ 19	SY	93	89.35	10.8	23.1	141.65	168.9	83.85	23.3	19.36		90.5	70.85	11.15	19.1	91.85	125.4	74.15	20.15	13.165		89	84.65	7.5	24.7	165.3	241.2	68.65	18.9	17.165
	HHZ19-Y4-D1	HHZ 19	YD	91	100	15.35	23.95	172.75	211.6	81.3	22.065	26.395		90.5	75	9.5	19.1	71.2	107	66.5	18.59	9.13		93	88.7	8.5	23.9	112.8	188.15	60.8	20.84	12.675
	HHZ19-Y4-D2	HHZ 19	YD	92	97.85	11	22.45	137.45	156.4	87.8	22.73	19.83		90.5	79.65	10.85	20.6	98.7	131	75.3	19.23	11.32		89.5	90.5	10.35	23.85	126.05	196.35	63.1	20.165	14.485
	HHZ19-Y4-D3	HHZ 19	YD	92	94.15	9.5	23	127.35	158.55	80.2	23.105	13.515		87	82.15	9.8	21.3	110.15	148.8	74	18.455	13.2		92	89.7	9	25.45	147.9	237.05	62.8	20.24	11.355
	HHZ19-Y2-S1	HHZ 19	YS	89.5	90.3	13.5	24.35	138	177.9	77.55	24.755	17.885		92	73.65	12	21.4	89.95	122.85	73.25	21.54	12.62		94.5	87.15	9.3	25.2	136.95	197.75	69.4	20.615	29.125
	HHZ19-Y2-S2	HHZ 19	YS	90.5	90.8	12.5	24.5	140.9	169.6	82.8	23.74	23.82		89.5	76.5	10.3	20.7	103.4	131.4	79.65	20.69	14.6		92	90.3	8.35	23.95	139.85	205.1	68.05	18.44	12.925
	HHZ5-D1-D1	HHZ 5	DD	99	110.3	14.3	21.2	146.1	182.9	79.9	22.73	23.5		92.5	86.15	12.15	20.4	92.55	142.45	64.65	22	14.82		88	96.5	11.15	23.2	115.4	213.6	54.3	21.25	13.145
	HHZ5-D1-D1	HHZ 5	DD	99	110.3	14.3	21.2	146.1	182.9	79.9	22.73	23.5		92.5	86.15	12.15	20.4	92.55	142.45	64.65	22	14.82		88	96.5	11.15	23.2	115.4	213.6	54.3	21.25	13.145
	HHZ5-D10-D1	HHZ 5	DD	85	106	16.3	23.45	147.2	179.9	81.85	25.415	29.65		84.5	86.85	12	22.3	99.4	148.2	68.05	22.225	16.53		89.5	95.35	9.65	24.6	122.25	190.75	64.25	21.15	14.83
	HHZ5-D14-D1	HHZ 5	DD	86.5	104.7	17.7	21.5	119.1	143.3	83.1	22.13	22.19		88.5	79.65	10.85	19.35	79.1	104.25	75.85	21.925	11.965		88.5	102.85	11.85	23.35	121.3	185.1	65.85	20.3	16.145
	HHZ5-D17-D1	HHZ 5	DD	83	114	9.7	25.45	151.1	169.2	89.35	23.13	29.05		87	98.15	9.7	24.55	127.5	148.8	85.9	22.075	17.755		94	124.35	7.85	27.75	236.75	289.3	81.65	20.705	26.04
	HHZ5-D19-D1	HHZ 5	DD	91.5	104.15	15.15	23	147.25	172.65	84.75	23.715	29.05		93	83	12.5	19.3	77.55	105.25	73.35	20.38	7.67		87.5	102.35	12.2	23.9	126.9	180.85	70.2	21.4	20.82
	HHZ5-D20-D1	HHZ 5	DD	91	95.35	17.5	23.3	133.4	176.9	75.4	22.79	33.19		91.5	78.5	12.5	20	92	123.7	74.4	20.955	12.905		90	99.85	12.5	23.7	122.5	175.15	70.05	21.365	21.39
	HHZ5-D3-D1	HHZ 5	DD	96	110.65	14.8	22.95	132.85	158.8	83.65	27.6	29.41		94.5	89	11.15	21.95	95.3	128.45	74.1	25.5	14.585		91.5	101.85	8.7	24.1	117.15	176.75	65.9	22.19	15.16
	HHZ5-D7-D1	HHZ 5	DD	86	105	18.85	22.4	121.6	141.15	86.15	27.3	32.39		90.5	84.15	11.65	21.1	83.45	112.5	74.75	25.44	15.715		91.5	96.35	11.2	22.5	109.55	159.5	68.2	23.365	15.255
	HHZ5-D8-D1	HHZ 5	DD	93	108.85	15.3	24.9	126.75	166.25	76.4	24.355	37.3		90	94.65	9.5	23.4	90.35	146.45	61.55	22.465	10.925		95	102.85	8.15	26.65	141.15	239.5	58.8	20.915	12.495
	HHZ5-D7-Y1	HHZ 5	DY	89.5	98.65	15	23.25	126.45	150.75	84.3	26.64	23.525		NA	NA	NA	NA	NA	NA	NA	NA	NA		85.5	98.15	13.15	22.9	100	147.35	67.95	23.905	17.775
	HHZ5-D9-Y1	HHZ 5	DY	83	111.35	13.65	23.45	131.9	157.3	83.9	24.94	28.195		91.5	88.35	10.65	21	77.05	101.25	76.15	21.965	11.48		92	100.15	12.65	24.5	137.9	202.25	68.3	20.73	22.26
	HHZ5-S10-D1	HHZ 5	SD	84.5	99.35	13.15	24.75	147.6	184.5	81.25	28.365	32.52		89.5	77.85	9.8	22.25	81.9	128.5	64.1	22.08	10.54		86.5	97.35	11.5	26.65	115.9	166.1	69.75	24.93	20.37
	HHZ5-S12-D1	HHZ 5	SD	98.5	94.5	13.15	22.9	115.55	136.85	84.45	23.43	21.88		100	71.5	8.8	19.75	86.55	107.5	80.4	19.715	8.555		97.5	85.3	10.5	25.75	157.5	215.8	72.6	20.305	22.005
	HHZ5-S2-D1	HHZ 5	SD	89.5	100.8	20.35	23.05	139.5	158.3	88.35	22.815	27.37		97	77.85	12	17.95	57.65	78.1	74.5	20.125	9.31		92	84.35	13.85	23.9	92.8	176.85	52.6	18.125	15.195
	HHZ5-S3-D1	HHZ 5	SD	92.5	97.8	13	22.65	141.45	170.3	83.55	22.915	32.145		98.5	70.15	13.5	18.05	63.2	89.15	71.35	19.89	10.015		94	92.2	10.3	25.35	157.35	222	71.4	20.665	16.54
	HHZ5-S5-D1	HHZ 5	SD	89	97	17.5	22.65	106.65	144.8	74.25	24.715	26.965		94	71.2	9.15	19.05	81.7	106.5	76.45	21.44	9.02		91.5	89.5	11.15	23.1	121.45	167.65	71.45	22.005	14.025
	HHZ5-S8-D1	HHZ 5	SD	85.5	99	14.65	21.9	130.35	153.8	84.75	21.775	23.795		93.5	79.7	10.7	18.35	80.55	131.2	63.5	20.23	9.515		89	94	10.5	23.5	121.75	201.65	60.15	20.84	16.495
	HHZ5-S1-S1	HHZ 5	SS	92	107	15.2	23.3	132.35	156.3	84.75	28.24	30.295		91	89.85	9.65	22.5	102.6	127.65	80.7	25.6	16.335		94	110	9.5	25.9	139.35	195	71.4	22.89	19.635
	HHZ5-S1-S2	HHZ 5	SS	90	101.5	17.5	23.9	126.2	149.65	84.2	23.24	30.215		96.5	77.15	12.15	19.9	87.4	118.85	73.75	20.055	11.5		92	90.15	11.65	24.75	131.05	185.2	71.45	20.29	19.425
	HHZ5-S11-S1	HHZ 5	SS	97	93.2	17	23.3	143.95	163.55	88.25	24.7	33.685		99	71.2	13	21	81.2	107.2	75.8	21.55	12.08		93	102.15	10	25.4	135.4	190.95	71.2	22.34	16.535
	HHZ5-S11-S2	HHZ 5	SS	89	87.85	15.3	21.25	120.65	159.15	76.25	25.25	26.68		95.5	71.65	9.65	18.2	57.95	89.95	63.6	19.925	6.575		89	92.5	14.65	23.2	143.3	199.2	71.7	22.355	32.105
	HHZ5-S12-S1	HHZ 5	SS	90	94.35	20.2	21.4	131.7	157.5	83.45	21.8	32.255		93	80	10.65	19.25	83.7	114.9	72.85	19.29	11.12		90.5	80.85	15.85	23.1	117.05	176.95	66.15	18.865	21.89
	HHZ5-S12-S2	HHZ 5	SS	94.5	99.65	15.7	24.85	123.05	151.6	81.25	25.505	28.645		95.5	85.85	12.35	22.7	77.25	97.15	79.45	22.84	14.145		95.5	97.2	10.85	28.45	116.6	210.8	55.4	22.265	23
	HHZ5-S14-S1	HHZ 5	SS	91.5	95.65	16.85	24.4	129.95	155.8	83.4	24.58	25.965		93.5	75.8	9.35	21.05	97	133.7	72.4	20.9	10.025		92.5	91.2	10.5	26.2	139.65	200.9	69.3	21.115	16.365
	HHZ5-S14-S2	HHZ 5	SS	84.5	114.2	11.85	24.85	145.3	160.35	90.6	23.34	28.12		87.5	91.35	10.3	23.55	121.6	147.65	82.1	20.375	18.36		95.5	118.7	12	29.15	217.5	276.55	78.2	21.85	34.38
	HHZ5-S2-S1	HHZ 5	SS	91.5	105.85	18	24	124.6	152.95	81.35	25.09	26.75		94	70.2	11.3	19.65	74.6	93.2	80	22.44	13.68		92.5	94.3	9.5	25.25	125.45	178.9	70.05	21.94	16.73
	HHZ5-S2-S2	HHZ 5	SS	91.5	97.35	17.35	22.4	130.15	152.7	85.05	22.13	23.64		96.5	72.3	13.85	18.35	73.65	92.95	79.25	19.93	13.14		91.5	90	12.15	23.7	96.75	196.6	49.5	19.89	14.01
	HHZ5-S5-S1	HHZ 5	SS	87	100	13.7	23.55	145.1	173.05	83.85	23.38	24.51		94	77.5	11.85	18.75	75.3	105.2	71.65	19.115	10.51		90.5	84	10.85	23.05	81.3	178.4	45.6	20.315	8.415
	HHZ5-S5-S2	HHZ 5	SS	88	108.15	14.15	22.4	134.45	173.25	77.4	23.13	26.38		93	77	11	18.6	66	91.45	72.6	21.33	8.485		86.5	99.65	13.15	23.65	133.15	211.05	62.25	21.09	17.85
	HHZ5-S6-S1	HHZ 5	SS	88	98.35	16.7	23.35	108.45	127.85	84.9	25.155	29.18		94	70.65	10.65	18.95	58.5	78.3	74.65	22.35	9		88	96	11.65	24.35	112.7	158.35	71.2	23.065	19.205
	HHZ5-S6-S2	HHZ 5	SS	89.5	101	17.5	23.55	109.25	125.05	87.35	26.04	30.065		89	73.35	12.75	18.35	73.25	83.1	87.95	23.14	14.65		87	96.15	13	24.8	113.65	160.85	71.1	22.98	18.575
	HHZ5-S6-S3	HHZ 5	SS	94	105	17.2	23.75	128.65	143	90	26.85	29.9		96.5	72.2	7.7	19	55.5	80	70.1	23.925	6.445		91	96.5	13.35	24.3	118.95	176.2	67.15	23.215	22.05
	HHZ5-S6-S4	HHZ 5	SS	88	100.65	17	23.8	113.15	139.45	81.25	26.35	24.78		91.5	82.5	10.2	20.35	68.3	92.8	73.7	23.205	11.625		89	97.35	9.35	23.95	99.85	144.5	69	24.355	13.455
	HHZ5-S7-S1	HHZ 5	SS	90	97.15	18.5	24.4	124.45	140.35	88.7	27.675	30.74		95.5	79	10.65	20.6	68.5	92.15	74.05	24.18	11.665		90.5	94	12.85	24.9	113.7	152.7	74.5	25.725	20.765
	HHZ5-S7-S2	HHZ 5	SS	92	99.5	17	21.15	106.7	132.35	79.75	25.355	27.285		93.5	81.3	10.8	19.95	69.8	106.7	65.75	22.305	8.52		90	95.65	11.65	22.6	107.75	159.35	67.4	23.025	19.595
	HHZ5-S7-S3	HHZ 5	SS	87.5	102.65	19.5	22.15	108.55	127.15	85.35	25.28	31.47		98.5	79.5	9.15	19.45	66.6	97.15	70.05	22.555	7.065		87	101.35	11.15	23.3	110.3	149.6	74	22.615	18.505
	HHZ5-S7-S4	HHZ 5	SS	88.5	99.7	15	22.7	112.35	138.35	81.35	25.965	28.61		96.5	79.2	10.65	19.5	62.75	107.05	59.2	21.69	8.555		86.5	93.85	10.65	22.85	100.35	158.1	63.35	24.14	15.5
	HHZ5-S8-S1	HHZ 5	SS	86.5	102.15	18.15	23.6	114.6	145.25	78.9	26.34	30.61		93	82.2	9.65	19.7	73.45	109.45	67.45	26.75	13.96		85.5	93.5	11.5	22.45	93.75	135.6	69.25	25.05	11.5
	HHZ5-S8-S2	HHZ 5	SS	88	99.85	12.15	25.7	135.1	158.15	85.4	24.865	27.465		92	80.5	10.65	23.1	112.55	145.5	77.5	22.19	12.505		83	101.5	9.85	27.75	130.4	200.9	65.3	22.765	17.15
	HHZ5-S10-Y1	HHZ 5	SY	100	111.15	12	23.8	107.25	125.95	84.7	29.205	22.825		99	76.5	9.5	20.2	65.7	91.4	71.9	23.855	10.48		95.5	110.35	10.5	27.05	152.1	214.6	71.05	25.6	27.6
	HHZ5-S6-Y1	HHZ 5	SY	92.5	105.7	15.8	23.1	124.35	142.75	87.05	27.14	29.705		94	81	8.15	20.1	66.8	89.6	74.65	23.805	12.72		89	96.2	11.5	23.8	104.15	135.65	76.7	23.855	18.375
	HHZ5-S9-Y1	HHZ 5	SY	89	102.5	15.35	23.6	112.6	141.25	79.7	26.59	29.525		93	81.35	11.7	20.3	67.9	93.7	71.6	23.44	14.38		91	106	10.8	24.7	121.6	189.35	64.15	24.705	19.615
	HHZ5-Y4-D1	HHZ 5	YD	97.5	108.7	14.8	22.7	103.25	135.95	76.45	27.425	26.395		97.5	94	8.65	21.6	76.95	122	61.7	24.28	11.885		98.5	116.35	11.5	27.35	103.8	193.35	53.75	24.215	20.19
	HHZ5-Y4-D2	HHZ 5	YD	89	105.5	13.5	23.9	129.5	152	85.4	29.275	27.37		90	89.35	10.35	23	102.2	143.05	71.5	25.115	19.585		95.5	114.7	9.15	27	154.3	210.95	72.55	25.2	19.065
	HHZ5-Y4-D3	HHZ 5	YD	93.5	105.2	13.2	21.8	109.9	134.3	82.25	28.89	27.545		92	97.5	10	22.95	100.5	132.35	76.1	25.39	18.05		96	111	10.5	27.2	172.7	249.15	69.3	24.09	28.38
	HHZ5-Y7-D1	HHZ 5	YD	88	87.8	15.15	21.95	81.2	108.25	74.95	23.515	14.125		93	76.5	12.8	19.35	88.5	103.8	85.25	23.205	9.56		93.5	90	11.5	24.55	98.1	164.65	59.55	20.025	11.925
	HHZ5-Y7-D2	HHZ 5	YD	87.5	113.3	10.85	23.55	109.2	127.45	86.35	24.865	23.165		88.5	93.15	11	23.45	115.85	138.05	83.95	21.09	18.015		96.5	120.15	10.2	25.7	121.1	194.65	62.3	24.325	20.455
	HHZ5-Y7-D3	HHZ 5	YD	91.5	95.15	13.5	24.45	115.3	145.45	79.25	23.825	25.74		94	76.65	9.5	21.05	90.4	113.65	79.35	20.5	13.795		93	90.5	10.65	24.6	93.45	175.95	53.15	19.75	12.85
	HHZ5-Y3-S1	HHZ 5	YS	88.5	107.35	12.65	24.1	123.7	137.05	90.2	27.355	28.985		91	87.8	9.5	21.6	103.35	121.6	85.1	24.54	13.8		85.5	103.85	14.35	26.55	105.9	176.15	60.1	22.875	29.335
	HHZ5-Y3-S2	HHZ 5	YS	95	107.85	13.5	25.05	139.7	161.7	86.55	27.68	29.685		92.5	92.85	11.5	22.9	120.35	142.05	84.6	24.575	19.34		96.5	111	9	27	120.85	215.65	56.05	22.75	17.89
	HHZ5-Y3-S3	HHZ 5	YS	90	115.3	12	24.6	110.3	131.9	83.7	25.93	NA		97.5	90.65	10	23	99.55	122	81.55	23.89	13.49		97.5	102.2	8.8	27.5	137.2	218.25	61.85	21.965	20.32
	HHZ5-Y3-S4	HHZ 5	YS	86.5	102.65	15.65	25.5	113.5	142.25	79.55	27.09	21.8		91.5	86.3	12.3	22.65	86.85	110.7	78.9	24.565	16		94.5	108.15	12.3	26.9	113.2	177.2	64	23.39	18.61
	HHZ5-Y4-S1	HHZ 5	YS	84	105	17.2	25.45	115.6	132.6	87.25	27.18	32.665		91.5	84.65	9.5	22.55	87.75	128.25	68.4	23.665	11.105		90	102.5	10.65	30.3	130	211.6	61.05	24.69	20.235
	HHZ5-Y4-S2	HHZ 5	YS	95.5	109.85	14	24.1	134.8	157.3	85.7	27.065	29.005		93	94	10.85	22.65	90.75	134.45	67.5	23.555	21.795		99	106.85	9.7	25.85	159.8	228.25	69.75	21.54	17.645
	HHZ5-Y1-Y1	HHZ 5	YY	91	108.5	15.85	24.75	117.8	144.9	81.35	24.8	36.175		94	89.5	13.15	22.15	104.9	133.45	78.7	22.565	10.465		102	106.65	15.15	28	113.8	187.9	60.6	23.325	27.88
	HHZ5-Y1-Y2	HHZ 5	YY	96	99.35	12.85	23.4	115.9	139.65	82.85	25.7	17.1		97.5	82.5	10.85	21.7	82.6	119.6	70.25	23.025	9.8		97.5	98.85	11	25.2	96.75	178.6	54.25	22.575	17.115
	HHZ5-Y1-Y3	HHZ 5	YY	100	100.85	15	23.35	120	144.15	83.9	26.44	32.465		101	76.2	9.8	21	66.5	117.4	55.4	22.165	6.465		100	92.35	12.3	25.6	125.55	200.7	62.6	21.9	17.295
	HHZ5-Y2-Y1	HHZ 5	YY	94	94	17.85	22.65	122.65	151.95	80.7	23.43	36.02		97	79.65	14	20.75	105.5	132.55	79.7	21.84	13.835		97	94.85	14.35	24.85	135.9	199.25	68.4	18.925	20.975
	HHZ5-Y2-Y2	HHZ 5	YY	91	94.8	20.5	23.8	119.9	153.9	77.9	24.175	35.145		98.5	82.35	12.7	20.85	98.65	122.45	80.65	21.915	13.14		96	99.7	18.15	24.25	110.25	176.65	62.5	19.905	26.825
	HHZ5-Y2-Y3	HHZ 5	YY	93.5	99.3	15.8	22.6	105.4	139.25	75.65	24.84	26.78		96	84.15	12.5	21.3	101.95	124.45	81.55	22.655	14.465		92	95	14	23.85	105.05	155.65	67.45	21.115	21.34
	HHZ5-Y3-Y1	HHZ 5	YY	89	99.2	15	21.45	130.35	159.5	81.55	23.23	23.41		92.5	82.3	13	20.55	87.1	111.7	78	23.225	15.685		91.5	90.5	12.15	23.7	113.95	170.2	66.85	19.4	14.83
	HHZ5-Y3-Y2	HHZ 5	YY	92	111.35	14	23.7	125.9	155.1	80.7	27.03	25.28		91	97	9.5	20.85	66	96.75	68.2	25.355	12.59		94	109.15	9.7	26.5	114.15	211.45	53.95	24.09	16.685
	HHZ5-Y3-Y3	HHZ 5	YY	88.5	114.65	14.5	24.55	125.75	148.85	84.45	27.38	25.47		89.5	99	10.85	22.85	90.65	144.55	62.6	25.215	16.43		91	111.2	9	25.8	118.05	189.2	62.25	23.605	14.2
	HHZ5-Y4-Y1	HHZ 5	YY	91	108.35	15.85	25.7	137	173.5	79.25	29.05	28.12		90.5	100.5	9.85	23.1	94.95	128.1	74.7	24.705	14.215		96.5	116.7	12	28.55	151.95	228.85	66.45	24.65	27.98
	HHZ5-Y4-Y2	HHZ 5	YY	91.5	114	13.2	23.45	113.1	133.55	84.45	28.505	25.915		90	101.35	10.8	23.25	117.45	138.55	85.05	21.215	18.96		95.5	117.7	10	27	146.1	198.4	73.7	25.465	20.89
	HHZ5-Y4-Y3	HHZ 5	YY	86	112.65	12.5	23.45	94.35	115.2	81.9	28.65	17.09		89.5	90.85	7.85	22.45	92.25	116.45	78.8	25.14	12.31		93.5	119.8	10.15	27.4	136.65	176.9	77.25	25.515	23.165
	HHZ5-Y7-Y1	HHZ 5	YY	89	96.7	16.5	22.55	105.5	122.3	86.3	25.275	23.325		96	77	11	19.9	64.25	85.4	75.25	21.125	8.8		91.5	91.5	14	24.8	99.4	156.8	63.45	20.515	16.565
	HHZ5-Y7-Y2	HHZ 5	YY	90	97.35	13.35	22	95.05	113.65	83.75	25.705	20.255		91.5	79.3	12.85	20.65	80.9	108.05	75.55	22.215	14.56		92.5	92.5	11.5	24.85	112.2	170.4	65.75	21.89	19.94
	HHZ5-Y7-Y3	HHZ 5	YY	94	91.85	14.5	21.95	101.55	125.95	80.6	25.365	25.035		94	76.35	13.8	20.2	79.55	107.1	75.2	22.39	13.36		91.5	91.65	15.85	24.7	101.75	154.75	65.75	22.29	18.67
	HHZ5-Y8-Y1	HHZ 5	YY	96	93.85	16.5	21.55	135.45	162.7	83.35	23.125	23.88		99	76.35	11	21.4	103.1	149.8	68.8	19.5	13.15		92	96.5	12	22.95	149.3	214.15	69.8	21.09	21.9
	HHZ5-Y8-Y2	HHZ 5	YY	94.5	96	13.5	22.55	113.4	137.8	82.7	24.43	23.515		95.5	74.5	14	20.6	105.7	140.4	75.2	20.35	19.44		91.5	92.65	11.65	23.5	120.65	181.1	66.7	21.1	16.665
	HHZ5-Y8-Y3	HHZ 5	YY	97.5	93.35	17.2	21.7	131.4	161.25	81.45	22.99	22.74		97	78.8	12.3	19.2	95.7	121.9	78.5	18.5	12.48		93.5	90.65	11.3	23.05	119.3	186.05	63.75	19.44	21.32
	HHZ5-Y9-Y1	HHZ 5	YY	91.5	100.3	14.7	20.6	119.9	148.8	80.6	23.615	24.745		93	84.15	10.7	20.5	105.1	147	71.5	20.85	14.95		92	89	11.8	23.65	139.3	180.85	76.95	21.34	22.15
	HHZ5-Y9-Y2	HHZ 5	YY	91.5	96.5	13.85	20.75	108.45	131.55	82.4	23.525	32.05		94	80.5	12.7	21	92.9	137.7	67.5	21.63	12.14		93	94	13	24.75	153.65	207.25	73.7	20.715	24.35
	HHZ5-Y9-Y3	HHZ 5	YY	91	96.15	10	21	118	136	87.2	24.15	19.11		92.5	85.5	10.3	19.75	106	134.25	78.9	21.055	12.64		91	92.65	10.5	23.1	147.45	201.7	73.35	21.9	22.745
	HHZ8-D10-S1	HHZ 8	DS	87.5	103.5	14.8	24.35	138.4	166.9	82.95	23.065	31.155		91	99.15	10.7	23	110.7	147.7	74.9	20.03	10.59		88.5	108	10.85	25.9	159.95	203.7	78.35	20.575	27.005
	HHZ8-D10-S2	HHZ 8	DS	92.5	111.8	14.2	24.25	151.25	183.4	82.4	22.755	29.67		90.5	88.15	11	22.35	110.65	161.75	68.45	18.775	8.735		92.5	105.5	10.65	26.35	156.2	209.55	74.5	20.75	24.18
	HHZ8-D10-S3	HHZ 8	DS	93.5	110.65	12	24.6	133.4	165	80.8	23.3	22.23		96.5	91.65	12.65	22.85	109.1	142.6	76.15	21.04	15.115		89.5	121.15	11.35	28.05	186.6	227.6	81.8	22.63	32.7
	HHZ8-D11-S1	HHZ 8	DS	85.5	84.5	11	20.65	114.35	144.95	79	20.34	15.625		87.5	71.35	13.15	19.9	105.7	140.8	75	19.015	14.36		85	89.15	10.5	23.55	115.75	200.3	57.75	18.155	12.39
	HHZ8-D11-S2	HHZ 8	DS	89	89.15	12.35	21.35	120.05	139.75	85.7	20.415	22.915		91.5	69.85	14	20.15	109.35	138.45	78.5	18.29	12.625		92	90.3	11.35	25.35	145.95	256.5	56.65	17.015	17.16
	HHZ8-D11-S3	HHZ 8	DS	85.5	97.35	12.3	23.05	115.7	138.2	83.7	23.965	17.68		92	77.15	11.35	20.4	83.55	108.75	76.8	20.505	13.325		89.5	96.3	8.8	24.15	134.15	190.75	70.5	19.225	15.85
	HHZ8-D13-S1	HHZ 8	DS	93	95.15	11.85	22.8	118	142.45	82.9	22.8	21.15		96.5	70.35	10	19.95	68	113.45	58.9	19.79	7.59		95	93	12.8	26.15	164.5	245.4	67.2	18.715	22.54
	HHZ8-D13-S1	HHZ 8	DS	93	95.15	11.85	22.8	118	142.45	82.9	22.8	21.15		96.5	70.35	10	19.95	68	113.45	58.9	19.79	7.59		95	93	12.8	26.15	164.5	245.4	67.2	18.715	22.54
	HHZ8-D13-S2	HHZ 8	DS	92.5	88.7	15.5	23.05	141.95	178.15	79.75	22.34	25.645		99	68	11	19.85	69.2	103.6	66.9	19.215	6.91		96	92.35	10.85	25.55	169.85	237.6	71.4	18.965	21.955
	HHZ8-D13-S2	HHZ 8	DS	92.5	88.7	15.5	23.05	141.95	178.15	79.75	22.34	25.645		99	68	11	19.85	69.2	103.6	66.9	19.215	6.91		96	92.35	10.85	25.55	169.85	237.6	71.4	18.965	21.955
	HHZ8-D13-S3	HHZ 8	DS	95	99.15	13.35	22.6	123.6	161.15	76.1	22.75	23.81		97	72.35	13.35	21.25	93.1	128.05	73.45	20.225	12.635		92.5	89.8	11	25.25	168.55	229.2	73.6	19.515	24.86
	HHZ8-D13-S3	HHZ 8	DS	95	99.15	13.35	22.6	123.6	161.15	76.1	22.75	23.81		97	72.35	13.35	21.25	93.1	128.05	73.45	20.225	12.635		92.5	89.8	11	25.25	168.55	229.2	73.6	19.515	24.86
	HHZ8-S9-D1	HHZ 8	SD	92	101.15	14.15	24.15	132.75	148.65	89.5	25.3	29.28		94	81.85	10	21.3	84.65	102.7	82.3	23.78	12.805		89	102.2	10.3	27.3	128.35	162.6	78.85	23.59	19.375
	HHZ8-S9-D2	HHZ 8	SD	87	100	10.85	25	127.45	146.6	86.85	26	22.575		92	78.3	10.35	21.65	108.2	127.75	84.55	22.405	13.65		86	98.5	9.35	27.15	115.05	180.55	63.85	23.8	15.595
	HHZ8-S9-D3	HHZ 8	SD	90.5	104	11.5	23.1	100.6	116.6	86.05	25.825	21.28		91	78.7	12.2	19.9	70.35	95.2	73.2	22.215	18.16		90.5	102.8	11.85	26.25	142.7	169.65	84.45	23.065	22
	HHZ8-S14-S1	HHZ 8	SS	90.5	102.65	14	26	117.65	149	78.75	26.53	24.37		95	80.15	12.5	20.9	79.2	103.45	76.7	24.29	13.07		93.5	98.8	11.8	27.75	139.85	188.65	73.95	22.54	18.325
	HHZ8-S14-S2	HHZ 8	SS	95.5	100.65	12.65	23.1	113	128.5	87.3	24.105	23.58		102	74.8	9.2	21.75	60.4	94.55	63.55	19.965	6.55		98.5	94.65	12.65	26.05	128.65	179.45	71.75	19.405	18.86
	HHZ8-S14-S3	HHZ 8	SS	86.5	103.8	13.5	25.05	123.15	149.5	82.4	25.355	20.105		96	77.7	11.15	21.9	91.1	120.25	75.65	23.365	10.03		90.5	100.35	11.15	28.25	156.45	197.7	79	22.915	25.675
	HHZ8-S4-S1	HHZ 8	SS	90	104.5	10	24.7	109.85	132.25	83.05	25.09	17.805		94	74.15	11.35	20.85	100.15	122.75	81.65	21.38	12.215		92.5	98.65	7.35	27.4	151.6	196.35	77.35	22.44	15.725
	HHZ8-S4-S2	HHZ 8	SS	91	105.15	12.65	26.4	137.55	170.15	81.15	24.54	23.64		97.5	75	10	20.4	64.75	109.5	58.7	21.275	6.935		94	99.35	10.65	29.75	177.8	277.2	64.05	21.115	17.105
	HHZ8-S4-S3	HHZ 8	SS	96.5	104	13.65	25.7	118.5	158.9	74.55	25.455	25.655		96.5	76.35	13.5	22.95	97.1	139.9	69.15	21.975	17.08		96.5	100.85	8.85	27.4	131.15	201.35	65.3	21.665	13.065
	HHZ8-S6-S1	HHZ 8	SS	84.5	93.15	13	23.3	149.25	176.35	84.85	21.465	23.59		89.5	74.65	13.35	21.35	107.15	135.55	79.35	19.155	16.62		91	91.35	12	25.75	156.15	205.25	75.9	19.565	20.06
	HHZ8-S6-S2	HHZ 8	SS	84.5	87.35	11.2	23.25	124.6	150.4	82.4	21.6	18.41		88.5	74.2	12.3	20.9	113.65	142.95	79.7	19.565	16.03		91	87.15	10.2	26.3	151.45	213.45	70.9	18.655	17.325
	HHZ8-S6-S3	HHZ 8	SS	90	91.85	14	22.25	120	139.55	86.55	23.73	21.195		88.5	73.15	12.5	20.2	88.95	121.3	74	19.775	14.645		91.5	92	11.85	25.4	132.25	195.5	67.65	20.94	18.02
	HHZ8-S7-S1	HHZ 8	SS	NA	NA	NA	NA	NA	NA	NA	NA	NA		97	63.2	8.2	20	68.15	95.65	74.05	18.13	6.635		94.5	92	10	25.35	119.8	184.9	63.85	19.315	18.4
	HHZ8-S7-S2	HHZ 8	SS	94.5	87.7	10	22.45	125.1	150.55	83.25	23.24	18.89		92	67.35	12.5	21.55	91.9	123.4	73.7	18.925	11.3		95.5	88.7	8.85	26	156.6	227.35	69.4	20.13	17.44
	HHZ8-S9-S1	HHZ 8	SS	86	98.35	13.7	22.75	125.45	143.9	87.3	23.515	27.995		93.5	74.8	11.5	20.7	88.65	108.55	80.85	20.95	15.39		91.5	98.35	11.8	25.95	153.05	199.5	76.95	21.465	22.405
	HHZ8-S9-S2	HHZ 8	SS	91.5	101.3	11.3	23.25	113.1	132.25	85.45	25.315	20.33		95	79.15	13.7	20.4	87.9	107.7	81.45	22.065	15.505		90	102	11.5	26.85	153.8	205.4	74.85	22.415	27.135
	HHZ8-S9-S3	HHZ 8	SS	87.5	94.85	12.2	23.4	105.7	133.05	79.8	23.94	16.515		91.5	72	12	19.1	82.35	101.65	81.35	21.615	12.475		88.5	98.5	9.35	26.1	133.1	195.45	68.1	21.315	19.215
	HHZ8-S12-Y1	HHZ 8	SY	92	95.65	10.85	24.4	124.5	149.35	83.45	26.13	22.305		96	77.2	10.5	21.95	86.75	125.1	70.4	23.39	11.945		93.5	98	10.2	27.1	153.85	192.85	79.75	23.055	25.9
	HHZ8-S12-Y2	HHZ 8	SY	91.5	103.65	13.15	23.3	97.2	119.05	82.25	25.79	23.17		95	74.35	11.85	20	82.05	101.4	81.1	22.215	13.13		93	97.5	12	26.3	130.6	163.55	79.8	23.13	21.795
	HHZ8-S12-Y3	HHZ 8	SY	88.5	91.85	13.3	23.45	112.55	143.95	78.55	24.115	17.55		96	76.2	8.7	20.6	94.9	116.7	81.5	22.025	11.435		94.5	99.35	9.8	26.95	127.55	175.6	72.65	22.815	20.465
	HHZ8-S13-Y1	HHZ 8	SY	88	100.15	13.8	23.05	127.1	146.55	86.75	23.315	22.03		92	79.65	12.35	19.35	89.5	109.3	82.85	20.78	11.3		94	94.65	9	25.7	143.6	185.4	77.4	21.44	18.48
	HHZ8-S13-Y2	HHZ 8	SY	88.5	102.5	12.85	24.6	141.65	168.15	83.65	24.8	23.22		94.5	81.15	10.7	23	112.8	142	80.05	21.85	12.785		93	99.7	10.3	26.95	142.7	198.8	71.8	22.34	16.87
	HHZ8-S13-Y3	HHZ 8	SY	91	97.5	12	23.5	110.2	130.4	84.55	25.18	16.82		99	74	8.7	20.4	68.9	95.6	72.1	22.48	9.98		95	94.8	10.5	25.5	118	167.05	70.65	20.615	17.51
	HHZ8-S3-Y1	HHZ 8	SY	83	105.35	11.8	25.05	132.7	150.2	88.2	24.44	19.91		92	82.35	12.65	21.35	102.15	127.5	80.05	21.95	11.83		86.5	93.85	10	26.3	124.95	187.75	66.45	22.115	17.655
	HHZ8-S3-Y2	HHZ 8	SY	89	107	12	25.5	128.75	154.3	83.7	25.53	20.83		96	79.15	12	21.15	83.8	110.4	76.05	23.255	14.22		89.5	97.65	9.85	27.6	143.1	198.95	71.75	22.715	19.13
	HHZ8-S3-Y3	HHZ 8	SY	88	104	13.5	25.35	124.35	147.6	84.35	25.575	21.275		96.5	77.5	12.15	21.1	76.9	108.9	70.45	23.19	12.245		90.5	102.2	9.65	28.05	134.45	200.75	67.1	23.2	20.225
	HHZ8-S4-Y1	HHZ 8	SY	94.5	94.85	11.8	25.05	114.35	144	79.35	26.4	21.89		99.5	68.5	10.35	23.25	82.35	119.35	69	21.85	9.195		95.5	88.5	8.65	28.7	144.65	218.6	66.15	20.85	17.18
	HHZ8-S4-Y2	HHZ 8	SY	96.5	106.5	13	24.5	115.25	147.2	78.5	27.3	20.115		96	79.15	10.85	21.55	75.95	109.25	69.45	21.79	9.935		96.5	95.5	10.65	25.35	113	159.35	71.45	23.315	14.39
	HHZ8-S4-Y3	HHZ 8	SY	86	95.8	12	24.9	135.25	156.7	86.45	26.315	25.97		91.5	79	11.5	22	88.7	117.85	75.25	21.265	11.01		94	94.85	10.3	26.75	133.8	183.9	72.8	22.315	20.46
	HHZ8-Y1-D1	HHZ 8	YD	93.5	111.15	14.15	24	116.9	151.65	77	25.925	24.61		95.5	87.85	13.15	20.65	83.65	111.5	75.2	23.365	15.065		90	102.3	11.3	26.25	143.95	188.4	76.45	24.34	23.73
	HHZ8-Y1-D2	HHZ 8	YD	87.5	107	16	25.5	133.1	151.9	87.7	24.775	23.17		91.5	84.85	12.2	20	74.5	103.4	72.75	22.725	12.375		93	103	12.5	25.7	137.6	179.8	76.45	22.105	26.59
	HHZ8-Y1-D3	HHZ 8	YD	93	106.65	19.2	24.8	150.35	178.55	83.95	24.455	33.9		98	84.5	15.2	20.8	86.85	126.45	68.65	22.39	15.575		94.5	101.5	10.85	25	134	182.3	73.55	21.365	22.67
	HHZ8-Y2-D1	HHZ 8	YD	91	105.5	16.15	24.6	121.4	148	81.65	24.475	28.63		94	84.2	15	21.1	94.4	120.35	78.55	22.53	21.255		94	95.7	14.65	26.05	133.2	199.05	66.9	21.59	26.94
	HHZ8-Y2-D2	HHZ 8	YD	91	103.5	12.65	25.75	152.4	184.25	82.9	21.865	22.42		92.5	84.65	12.8	21.1	94.85	119.05	79.7	21.665	16.78		94.5	94.65	9.85	26.9	156.65	210.25	74.55	19.5	16.99
	HHZ8-Y2-D3	HHZ 8	YD	91	102.5	15	24.75	118.45	136.4	86.75	22.93	28.78		92	79.7	14.5	21.7	94.5	114.65	82.45	22.05	17.68		89	92.85	13	25.9	123.75	162.35	76.15	20.83	19.135
	HHZ8-Y3-D1	HHZ 8	YD	91.5	102.2	14.35	24.35	140.65	156.85	89.7	22.925	29.625		97	78.8	15	22	100.95	129.8	77.25	20.155	20.005		93.5	94.8	10.65	26.4	180.35	241.15	74.85	19.53	19.51
	HHZ8-Y3-D2	HHZ 8	YD	94.5	106	12.8	25.2	139	184.4	75.35	22.525	25.25		99	73.5	10.5	21.9	96.15	123.3	77.45	18.665	11.08		98.5	92.85	7.85	26.25	177.65	244.15	72.6	17.3	15.2
	HHZ8-Y3-D3	HHZ 8	YD	91.5	106.85	14.2	25.65	143.75	178.9	80.65	22.355	25.835		93.5	76.5	13	20.9	98.7	123.8	78.4	20.605	16.435		92.5	98.15	10.85	26.7	151.95	200.65	75.85	21.08	21.635
	HHZ8-Y7-D1	HHZ 8	YD	88	99.5	11	25.95	146.35	180.1	81.45	22.28	21.57		91	76.5	11.7	22.3	92.45	131	70.6	20.75	9.54		93.5	96.65	8.35	28.15	154.05	211.85	72.75	18.3	15.525
	HHZ8-Y7-D2	HHZ 8	YD	93	102.5	14.65	26.2	152.85	194.15	78.15	22.565	23.385		98	79.15	13.15	23.2	90.25	140.2	64.25	19.915	12.845		95.5	94.65	9.85	27.05	142.4	201.65	70.5	16.43	14.545
	HHZ8-Y7-D3	HHZ 8	YD	87.5	94.35	17.7	25.3	150.75	204.25	74.05	21.715	27.635		92	65.7	10.3	22.9	81.1	140.2	57.8	21.1	9.43		96	94.5	7.5	25.3	116	184.8	63	18.425	11.575
	HHZ8-Y7-Y1	HHZ 8	YY	NA	NA	NA	NA	NA	NA	NA	NA	NA		86	81	13.3	22.1	105	159.7	65.8	19	11.35		92.5	95.5	9.35	23.35	143.15	203.35	70.4	21.35	16.64
	HHZ8-Y7-Y2	HHZ 8	YY	NA	NA	NA	NA	NA	NA	NA	NA	NA		NA	NA	NA	NA	NA	NA	NA	NA	NA		94	96.2	10.5	23.15	114.25	149.95	76.25	22.665	13.54
	HHZ8-Y7-Y3	HHZ 8	YY	90.5	100.5	15.7	25.4	128.65	152.5	84.35	23.64	27.715		95	79.5	11.2	22.25	94.75	119.9	79	21.5	12.835		96.5	96.85	10.7	26.55	114.55	150.1	77.3	20.755	14.785
	HHZ9-D12-D1	HHZ 9	DD	96.5	90.35	20.2	19.55	117.05	135.05	86.55	22.39	24.815		102.5	64.3	9	17.7	50	75.95	65.8	17.615	4.59		96.5	86	12.35	21.85	109.1	185.1	58.7	18.79	13.18
	HHZ9-D12-D2	HHZ 9	DD	98.5	95.5	12	22.1	121.2	149.35	80.8	22.9	20.225		102	66.8	9.85	20.1	78.9	115.1	67.3	19	7.22		96.5	89	10.65	23.35	144.45	202.75	71.3	19.14	17.255
	HHZ9-D12-D3	HHZ 9	DD	99	86.65	14.85	20.9	122.95	145	84.95	21.24	23.42		102	67.2	11.4	18.1	58.95	93.7	62.3	17.73	5.455		95.5	85.35	13.35	21.5	123.6	183	67.05	17.54	16.125
	HHZ9-D13-D1	HHZ 9	DD	88.5	80.85	16.35	22.85	136.45	160.95	84.8	20.815	25.88		95.5	65.5	12.35	19	82.05	108.4	75.8	17.215	10.255		95	80	9.5	22.7	120.5	173.5	69.5	18.505	12.64
	HHZ9-D13-D2	HHZ 9	DD	97	86.3	17	21.95	127.5	154.95	80.95	18.63	24.855		100	63.65	9.85	18.15	67.4	101.15	64.9	17.905	7.655		97.5	76.7	11	21.9	107.5	175.15	61.05	17.425	11.02
	HHZ9-D13-D3	HHZ 9	DD	94.5	86.5	14	22.05	122.35	146.1	83.7	20.54	18.13		98	72.5	13.15	19	95.35	124.4	76.65	17.875	10.865		97	81.35	7.35	23.3	123.05	192.25	64	18.155	12.095
	HHZ9-D14-D1	HHZ 9	DD	92	82.85	14.2	22.75	116.6	145.35	80.25	22.34	19.275		100.5	67.85	10.85	20.1	87.1	116.4	74.9	19.075	9.7		96	83.65	9.5	24.95	123.8	201.25	61.55	18.68	10.075
	HHZ9-D14-D2	HHZ 9	DD	91.5	86.65	10.9	23.55	108	132.15	81.1	22.705	19.43		96.5	72.15	12.15	19.8	76.25	100.35	76.2	19.19	9.65		97.5	88.15	10.8	24.35	125.65	212.15	58.95	18.4	15.055
	HHZ9-D14-D3	HHZ 9	DD	95.5	82.7	11	23.85	145.45	171	84.45	22.815	18.99		94.5	72.15	10.8	20.8	92.9	120.75	76.85	18.305	10.74		96.5	80.8	8.5	24.2	135.2	192.5	69.95	18.54	11.12
	HHZ9-D1-S1	HHZ 9	DS	95	98.5	15.85	22.45	104.9	123.05	85.1	24.365	25.985		99.5	71.15	13.65	19.6	86	108.35	78.5	19.7	7.855		98.5	91.35	9.15	22.5	116.55	162.6	67.6	19.165	11.295
	HHZ9-D1-S2	HHZ 9	DS	88.5	94	15.35	23.75	133.65	151.15	88.45	24.675	28.525		87	73.7	11.7	19.5	85.1	103.6	82.2	20.13	12.16		96.5	83.85	7	22.95	101.6	162.5	58.65	21.425	10.955
	HHZ9-D1-S3	HHZ 9	DS	86.5	93.8	14.5	24.25	123.85	142.2	87.25	24.24	29.44		93	75.5	14.35	21.15	86.5	109.75	78.75	22.065	10.155		95	84.65	7	24.3	109.6	156.05	67.7	20.815	10.71
	HHZ9-D12-S1	HHZ 9	DS	97.5	104.15	15.2	23.6	144.9	168.7	86.05	23.88	33.96		102	70.35	11.8	20.9	77.6	114.5	67.9	19.915	8.205		98	88.7	9.7	23.9	142.3	194.6	72.8	18.965	15.02
	HHZ9-D12-S2	HHZ 9	DS	98	101.5	15.7	22.25	116.65	137.25	85	24.05	30.905		102	69.35	14.85	19.4	68.5	89	76.95	19.715	8.98		101	83.15	10.85	22.55	109.15	176.4	57.15	18.425	13.575
	HHZ9-D12-S3	HHZ 9	DS	99	100.65	13.8	23	120.8	145.8	82.75	24.165	26.33		105	65.85	9.3	20.9	74.25	97.15	76.6	20.85	7.68		101.5	81	12.5	23.4	114.1	175	63.6	19.125	16.53
	HHZ9-D13-S1	HHZ 9	DS	NA	NA	NA	NA	NA	NA	NA	NA	NA		NA	NA	NA	NA	NA	NA	NA	NA	NA		97.5	87	9.35	23.05	126.5	183.55	68.8	18.18	12.405
	HHZ9-D13-S2	HHZ 9	DS	96.5	80.5	18	21	133.45	173.7	76.8	19.08	17.95		100	65	9.65	17.2	68.3	109.05	59.95	16.74	6.27		97.5	87.15	11.35	22.8	120.5	211.95	57.05	16.365	12.725
	HHZ9-D13-S3	HHZ 9	DS	96	88.65	15	20.3	105.5	125	84.5	21.065	20.72		100.5	68.65	14.5	17.25	80.2	99.2	80.35	17.49	10.74		96.5	87.85	9.15	22	89.85	166.9	53.25	18.13	11.145
	HHZ9-D15-S1	HHZ 9	DS	97	95.65	13.5	21.95	120.2	147.6	81.25	22.69	21.89		100.5	71.2	12	18.25	71.4	96.2	73.2	19.425	8.535		97	86.2	9.15	23.95	116.7	196.45	57.9	18.69	14.265
	HHZ9-D15-S2	HHZ 9	DS	98	99.5	11.65	21.35	112.25	142.2	79.3	23.09	20.18		100.5	71.2	13.7	19.2	70.7	111.1	63.6	18.83	9.38		99	86.15	9.2	21.9	106.25	171.05	61.75	18.905	10.82
	HHZ9-D15-S3	HHZ 9	DS	103	96.8	10.85	21.35	101.25	143.3	70.1	22.955	14.795		104	71.2	13	21.2	79.8	111.6	71.5	19.95	9.78		101	88.65	8.35	24.9	118.95	194.85	60.65	18.715	12.185
	HHZ9-D2-S1	HHZ 9	DS	96.5	100.35	13.5	25.35	163.75	188	87.1	24.73	30.795		102.5	70.7	11.7	21.15	72.2	102.6	70.3	20.54	7.475		99	87.5	9.65	24	119.9	179.95	66.1	18.205	10.755
	HHZ9-D2-S2	HHZ 9	DS	99.5	101.15	14.3	22.55	143.75	163.9	87.7	22.375	28.17		102	69.7	17.35	18.15	72.65	94.85	75.95	19.84	12.555		101	80.85	11.15	22.35	111.9	162.75	68.9	19.33	16.02
	HHZ9-D2-S3	HHZ 9	DS	98	100.65	14.35	22.75	118.2	147.45	80.1	22.84	25.265		104	71.7	15.3	20.1	84	120.6	69.7	20.25	13.18		101	81	9.2	24.15	117	187.9	62.3	20.215	11.25
	HHZ9-D3-S1	HHZ 9	DS	NA	NA	NA	NA	NA	NA	NA	NA	NA		NA	NA	NA	NA	NA	NA	NA	NA	NA		100.5	86.15	9.65	22.9	113.4	158	70.5	19.59	15.785
	HHZ9-D3-S2	HHZ 9	DS	102.5	98.5	13.65	23.9	137.85	153.3	89.5	23.39	26.355		104	74.65	7.7	21.2	52.9	98.8	53.5	18.48	5.28		103	89.65	9.8	22.45	99.15	153.9	64.2	17.625	10.925
	HHZ9-D3-S3	HHZ 9	DS	105	93.5	15.85	21	108	122.75	88	22.855	22.71		107	68.15	4	23.2	43.3	120.3	36	14.93	2.29		101.5	90.15	10.15	22.75	96.4	174.1	55.35	17.4	7.96
	HHZ9-D6-S1	HHZ 9	DS	103	96	12.5	24.1	133.25	146.5	91	23.675	24.96		108	69.85	13.7	22.6	86.7	121.6	71.3	19.78	10.85		101	98	8.85	26.1	129.75	185.55	70.2	19.78	13.54
	HHZ9-D6-S2	HHZ 9	DS	97	88	15.85	22.4	126.45	144.5	87.5	21.965	28.87		101	67.85	11.85	18.9	69.9	97.95	72	18.115	9.03		98.5	87.8	11.35	24	123	178.55	68.85	18.315	14.975
	HHZ9-D6-S3	HHZ 9	DS	97	95.35	12.5	22.75	143.9	163.6	88	22.13	22.425		102	68.35	10.7	19.7	71.05	105.9	68.15	18.38	9.025		99.5	93.65	8.5	24.05	135.05	215.2	62.65	17.29	11.065
	HHZ9-D7-S1	HHZ 9	DS	97	92.65	11.5	21.65	137.9	155.9	88.5	22.54	25.32		102.5	72.15	10.85	19.9	81.4	110.4	73.75	18.34	7.9		99.5	84.35	8.85	21.7	143.9	189.3	75.75	18.73	15.44
	HHZ9-D7-S1	HHZ 9	DS	97	92.65	11.5	21.65	137.9	155.9	88.5	22.54	25.32		102.5	72.15	10.85	19.9	81.4	110.4	73.75	18.34	7.9		99.5	84.35	8.85	21.7	143.9	189.3	75.75	18.73	15.44
	HHZ9-D7-S2	HHZ 9	DS	103	92.85	11	21.35	116.95	136.25	85.8	24.455	23.875		104.5	68.65	6.35	20.45	64.45	113.25	56.45	20.28	5.135		98	98.7	9.15	24.7	161.75	236.45	68.85	19.215	21.505
	HHZ9-D7-S2	HHZ 9	DS	103	92.85	11	21.35	116.95	136.25	85.8	24.455	23.875		104.5	68.65	6.35	20.45	64.45	113.25	56.45	20.28	5.135		98	98.7	9.15	24.7	161.75	236.45	68.85	19.215	21.505
	HHZ9-D7-S3	HHZ 9	DS	97	81	16.35	21.2	129.9	154.45	84.1	21.405	20.345		105	66.65	8.65	19.05	74.25	110	66.05	18.325	9.17		98	87.5	10.15	22.7	158.95	222	72.15	17.29	15.55
	HHZ9-D7-S3	HHZ 9	DS	97	81	16.35	21.2	129.9	154.45	84.1	21.405	20.345		105	66.65	8.65	19.05	74.25	110	66.05	18.325	9.17		98	87.5	10.15	22.7	158.95	222	72.15	17.29	15.55
	HHZ9-D8-S1	HHZ 9	DS	95.5	77.5	11.5	21.6	111.9	127.75	87.7	24.2	16.155		98	64.7	12.35	17.65	79.3	93.5	84.7	18.775	9.19		96.5	86.15	8.7	22.3	97.2	166.5	58.15	18.84	10.36
	HHZ9-D8-S2	HHZ 9	DS	94.5	81.35	14	21.2	112.75	132.5	85.1	24.265	18.96		96.5	62.35	13	18.2	91.2	107.95	84.5	19.215	11.28		94.5	83.65	10.35	22.95	133.75	188.6	71.05	17.95	14.07
	HHZ9-D8-S3	HHZ 9	DS	95	82.15	15.7	20.25	101.55	124.05	82.05	22.59	14.65		99	64.2	11	16.85	73.2	88.25	82.8	19.005	7.415		92	86	11.15	22.4	110.75	181	61.35	20.165	14.4
	HHZ9-D15-Y1	HHZ 9	DY	97	101.85	14.35	22.5	139.85	166.3	84.1	22.59	26.41		101	69.65	8.3	20.8	86.4	111.9	77.3	21.25	8.11		99.5	92.7	9.3	25.2	149.1	200	74.6	17.85	13.34
	HHZ9-D15-Y2	HHZ 9	DY	95.5	95.15	12.35	22.05	122	153.25	79.35	23.64	22.275		100.5	75.3	10.65	20.8	104	129.95	79.85	19.405	10.795		99.5	96.7	9.7	25.2	159.6	224.1	71.2	20.85	16.11
	HHZ9-D15-Y3	HHZ 9	DY	101.5	98.5	15	22.6	117.8	152.05	77.45	22.765	26.345		103.5	66	10.35	20.35	54	101.15	52.35	18.725	5.405		101	91.3	7.7	24.8	113.2	186.3	60.8	18.78	12.81
	HHZ9-D7-Y1	HHZ 9	DY	100.5	99.8	13.5	20.5	129.9	148.75	87.7	22.04	24.46		106.5	63.2	5.15	18.7	51.25	96.3	52.4	16.29	2.995		99	92.15	9.5	23.1	140.65	219.25	63.25	17.88	11.875
	HHZ9-D7-Y2	HHZ 9	DY	103	99	9.15	19.95	111.2	126.15	88.1	24.84	20.02		106	66	7.5	19.9	55.95	109.2	50.95	18.39	4.445		101.5	93	8.85	22.35	161.1	219.9	73.3	18.68	17.77
	HHZ9-D7-Y3	HHZ 9	DY	98	98.2	14.7	21.15	141.65	166	85.35	23.125	33.89		100.5	67	12	19.15	85.9	121.3	70.15	19.065	10.445		98.5	88.15	8.35	23.4	129.65	218.4	58.8	18.065	12.54
	HHZ9-S10-D1	HHZ 9	SD	92	89.35	16.85	23.25	139.3	161.15	86.25	23.175	22.475		98	74.5	12.2	21.1	74.9	120.05	60.9	19.665	9.28		95	86.5	10.85	25.5	126.7	210.95	60	18.865	16.195
	HHZ9-S10-D2	HHZ 9	SD	92	89	13.5	23.45	124.65	155	80.35	24.55	26.05		99	74.2	13.5	20.85	82.35	116.2	70.7	19.865	13.51		97	85.8	7.65	25.85	144.75	205.3	70.85	19.105	12.73
	HHZ9-S8-D1	HHZ 9	SD	89	95.65	12.5	23.65	103.15	124.7	82.15	23.34	17.72		87.5	74.85	11.85	20.4	83.75	110.4	75.85	20.13	11.51		90.5	88.7	12	24.2	99.3	139.9	71	21.9	11.22
	HHZ9-S8-D2	HHZ 9	SD	88.5	91.2	15.7	26.05	123.8	162.8	76.1	23.34	24.355		97	77	10.65	21.9	101.95	130.55	78.25	19.515	9.73		93	87.8	10.3	26.1	113	177.25	63.6	18.59	10.695
	HHZ9-S3-Y1	HHZ 9	SY	94	92.15	19.15	23.65	123.1	142.75	86.2	20.79	33.835		100.5	68.65	10.7	18.3	68.4	95.2	71.9	18.25	8.81		96	88.7	13.7	24.3	132	186.3	70.8	19.55	NA
	HHZ9-S3-Y2	HHZ 9	SY	93.5	94.35	12.5	21.9	135.85	152.45	89.2	21.38	20.71		95	70.15	18.3	18.6	67.1	99	67.8	16.8	10.63		97.5	90	9	24.7	139.1	206.3	67.4	19.63	21.46
	HHZ9-S3-Y3	HHZ 9	SY	95	89.7	12.5	22.5	129.1	158.05	81.65	21.99	19.955		101.5	71.15	12.2	18.25	67.85	95.05	72.55	17.64	8.365		99	94	14	25.3	170.3	224.8	75.8	19.4	NA
	HHZ9-S9-Y1	HHZ 9	SY	95	94.65	14.3	23.65	151.55	181.85	83.4	21.05	28.24		100.5	75.8	10	20.85	97.15	129.65	75.3	18.04	9.055		98.5	83.7	11.8	24.65	150.8	233.45	64.8	17.99	15.155
	HHZ9-S9-Y2	HHZ 9	SY	100	103.35	12.85	22.1	134.35	160.3	83.95	21.855	25.64		105	70.35	11.15	19.85	58.95	104.4	55.4	17.665	3.69		100	88.65	10	22.8	83	156.5	53.1	18.105	8.055
	HHZ9-S9-Y3	HHZ 9	SY	98	94.85	13	21.65	113.7	140.1	81.6	21.125	20.835		104.5	69	11.35	19.9	57.45	112.9	51.65	18.655	4.205		101	79.15	10.65	22	92.85	170.7	53.95	18.1	10.32
	HHZ9-Y2-Y1	HHZ 9	YY	97.5	93.35	13.5	23.4	152.05	179.5	84.8	22.225	23.635		103	72.2	13.5	20.15	76.55	115.65	66.3	18.49	8.315		96.5	96.7	9.65	24.7	159.45	241.7	65.5	18.25	18.13
	HHZ9-Y2-Y2	HHZ 9	YY	98	97	12.8	21.85	142.3	170.5	83.5	22.365	28.955		98.5	73	13	19.75	85.15	115.95	73.75	19.215	11.225		101	98.35	8.15	25.9	167.9	211.25	79.45	18.565	17.365
	HHZ9-Y2-Y3	HHZ 9	YY	96	100.8	14.5	22.2	143.1	161.8	88.45	22.505	19.835		102	71	11.85	19	90.05	115.05	77	18.84	10.535		97	94.65	10.65	24.65	150.55	208.35	72.25	19.55	18.775
	HHZ9-Y5-Y1	HHZ 9	YY	103	98.3	9	19.75	112.7	132.6	84.25	23.34	16.875		106	67.5	10.8	17.95	34.6	76.35	45.35	16.83	2.49		100	86.65	8.35	23.5	140.45	186.85	74.9	20.24	14.535
	HHZ9-Y5-Y2	HHZ 9	YY	99	97.65	13.7	22.3	142.75	166.25	85.9	22.59	26.865		105.5	63	7.5	19.3	53.3	98.7	55.15	18.01	2.86		98.5	99.85	11	24.1	127.75	183.3	69.65	20.215	20.735
	HHZ9-Y5-Y3	HHZ 9	YY	100.5	101.3	13.3	19.95	123.65	138.95	88.95	23.405	22.14		105.5	70.65	8.5	17.3	55.3	83.45	66.3	18.125	6.005		100.5	100	11.85	22.85	122.35	157.6	77.9	20.675	17.485
